# Supplementary material for: The SUMOylation pathway suppresses arbovirus replication in Aedes aegypti cells
Source: PLoS Pathog. 2020 Dec 22;16(12):e1009134. doi: 10.1371/journal.ppat.1009134 (PMC7802965; doi:10.1371/journal.ppat.1009134)
Supplement: S1 File — (XLSX) [file ppat.1009134.s016.xlsx]

## Sheet: SUMO_Pathway_peptides
Protein group IDs	(Peptide) id	Protein	Sequence	Length	Missed cleavages	Mass	Proteins	Leading razor protein	Start position	End position	Unique (Groups)	Unique (Proteins)	Charges	PEP	Score	MS/MS Count	Intensity	Best MS/MS	Oxidation (M) site IDs
1957	30255	SUMOa/b	KLMNAYCDR	9	1	1169.53	tr|Q16EQ3|Q16EQ3_AEDAE;tr|Q16I57|Q16I57_AEDAE	tr|Q16EQ3|Q16EQ3_AEDAE	40	48	yes	no	2;3	0.0046405	109.71	2	74101000	152941	3529
1957	36198	SUMOa/b	LMNAYCDR	8	0	1041.44	tr|Q16EQ3|Q16EQ3_AEDAE;tr|Q16I57|Q16I57_AEDAE	tr|Q16EQ3|Q16EQ3_AEDAE	41	48	yes	no	2	0.003032	107.66	10	500360000	180606	3529
1957	63477	SUMOa/b	VLGQDNAVVQFK	12	0	1316.71	tr|Q16EQ3|Q16EQ3_AEDAE;tr|Q16I57|Q16I57_AEDAE	tr|Q16EQ3|Q16EQ3_AEDAE	20	31	yes	no	1;2;3	6.8469e-26	160.59	38	33314000000	318859
1957	1683	SUMOa	AGLSMQVVR	9	0	959.522	tr|Q16EQ3|Q16EQ3_AEDAE	tr|Q16EQ3|Q16EQ3_AEDAE	49	57	yes	no	2	6.226e-24	176.65	40	12706000000	9137	3528
1957	51039	SUMOa	SEEKKDSKGSESEHINLK	18	3	2044.01	tr|Q16EQ3|Q16EQ3_AEDAE	tr|Q16EQ3|Q16EQ3_AEDAE	2	19	yes	yes	4;5	1.2164e-06	82.259	5	1736100000	253854
5730	5871	Ubc9	CKFEPPLFHPNVYPSGTVCLSLLDEEKDWRPAITIK	36	3	4256.14	tr|Q1HR94|Q1HR94_AEDAE;tr|Q172A4|Q172A4_AEDAE	tr|Q1HR94|Q1HR94_AEDAE	75	110	yes	no	5;6	1.8524e-68	96.126	3	409210000	31400
5730	6607	Ubc9	DDYPTSPPK	9	0	1018.46	tr|Q1HR94|Q1HR94_AEDAE;tr|Q172A4|Q172A4_AEDAE	tr|Q1HR94|Q1HR94_AEDAE	66	74	yes	no	2	0.041404	50.607	1	0	34926
5730	7157	Ubc9	DHPFGFVAR	9	0	1044.51	tr|Q1HR94|Q1HR94_AEDAE	tr|Q1HR94|Q1HR94_AEDAE	19	27	yes	no	2;3	0.00084018	90.601	3	176460000	37575
5730	7158	Ubc9	DHPFGFVARPVK	12	1	1368.73	tr|Q1HR94|Q1HR94_AEDAE	tr|Q1HR94|Q1HR94_AEDAE	19	30	yes	no	2;3;4	4.9923e-05	92.439	5	657610000	37579
5730	9488	Ubc9	DWRPAITIK	9	1	1098.62	tr|Q1HR94|Q1HR94_AEDAE;tr|Q172A4|Q172A4_AEDAE	tr|Q1HR94|Q1HR94_AEDAE	102	110	yes	no	3	0.0041374	71.349	6	32426000	49430
5730	14630	Ubc9	FEPPLFHPNVYPSGTVCLSLLDEEKDWRPAITIK	34	2	3968.02	tr|Q1HR94|Q1HR94_AEDAE;tr|Q172A4|Q172A4_AEDAE	tr|Q1HR94|Q1HR94_AEDAE	77	110	yes	no	5	1.9601e-54	94.807	2	1025000000	73024
5730	20692	Ubc9	GTPWEGGLYK	10	0	1106.54	tr|Q1HR94|Q1HR94_AEDAE;tr|Q172A4|Q172A4_AEDAE	tr|Q1HR94|Q1HR94_AEDAE	50	59	yes	no	2	0.001437	91.853	7	3315000000	103810
5730	29012	Ubc9	KDHPFGFVAR	10	1	1172.61	tr|Q1HR94|Q1HR94_AEDAE	tr|Q1HR94|Q1HR94_AEDAE	18	27	yes	no	3	0.00049438	78.556	1	336720000	147223
5730	29013	Ubc9	KDHPFGFVARPVK	13	2	1496.83	tr|Q1HR94|Q1HR94_AEDAE	tr|Q1HR94|Q1HR94_AEDAE	18	30	yes	no	3;4	0.00023547	87.831	11	1330400000	147227
5730	29548	Ubc9	KGTPWEGGLYK	11	1	1234.63	tr|Q1HR94|Q1HR94_AEDAE;tr|Q172A4|Q172A4_AEDAE	tr|Q1HR94|Q1HR94_AEDAE	49	59	yes	no	2;3	0.00026069	116.13	2	169840000	149672
5730	40372	Ubc9	MIFKDDYPTSPPK	13	1	1537.75	tr|Q1HR94|Q1HR94_AEDAE;tr|Q172A4|Q172A4_AEDAE	tr|Q1HR94|Q1HR94_AEDAE	62	74	yes	no	2;3	2.6248e-29	121.9	10	1717500000	201127	10657
5730	41620	Ubc9	NADGTLNLMTWECAIPGKK	19	1	2118.02	tr|Q1HR94|Q1HR94_AEDAE;tr|Q172A4|Q172A4_AEDAE	tr|Q1HR94|Q1HR94_AEDAE	31	49	yes	no	3	0.00016061	59.003	4	254630000	209647	10658
5730	46638	Ubc9	QILLGIQDLLNEPNIK	16	0	1820.04	tr|Q1HR94|Q1HR94_AEDAE;tr|Q172A4|Q172A4_AEDAE	tr|Q1HR94|Q1HR94_AEDAE	111	126	yes	no	2	1.1762e-56	160.52	1	70966000	234175
5730	46639	Ubc9	QILLGIQDLLNEPNIKDPAQAEAYTIYCQNR	31	1	3600.82	tr|Q1HR94|Q1HR94_AEDAE;tr|Q172A4|Q172A4_AEDAE	tr|Q1HR94|Q1HR94_AEDAE	111	141	yes	no	3;4	8.1189e-178	202.17	6	3379200000	234180
1687	869	SAE1	ADTEELPK	8	0	901.439	tr|Q0C785|Q0C785_AEDAE	tr|Q0C785|Q0C785_AEDAE	108	115	yes	no	2	0.016773	72.789	1	81145000	4833
1687	4111	SAE1	AQQLNPMVELK	11	0	1269.68	tr|Q0C785|Q0C785_AEDAE	tr|Q0C785|Q0C785_AEDAE	97	107	yes	no	2	2.2373e-11	143.03	17	3019500000	21881	2958
1687	4112	SAE1	AQQLNPMVELKADTEELPK	19	1	2153.1	tr|Q0C785|Q0C785_AEDAE	tr|Q0C785|Q0C785_AEDAE	97	115	yes	no	2;3	5.985e-08	91.622	10	2008100000	21903	2958
1687	5401	SAE1	AVTLLDDQVVK	11	0	1199.68	tr|Q0C785|Q0C785_AEDAE	tr|Q0C785|Q0C785_AEDAE	60	70	yes	no	2	0.00013285	128.36	5	549620000	29177
1687	5402	SAE1	AVTLLDDQVVKEADFCSQFLAPQDSLR	27	1	3064.52	tr|Q0C785|Q0C785_AEDAE	tr|Q0C785|Q0C785_AEDAE	60	86	yes	no	3	4.4228e-157	182.41	5	2837400000	29183
1687	9681	SAE1	EADFCSQFLAPQDSLR	16	0	1882.85	tr|Q0C785|Q0C785_AEDAE	tr|Q0C785|Q0C785_AEDAE	71	86	yes	no	2;3	1.2652e-06	136.53	17	457630000	50361
1687	16303	SAE1	FRDDEKRDPLYSER	14	3	1824.88	tr|Q0C785|Q0C785_AEDAE	tr|Q0C785|Q0C785_AEDAE	240	253	yes	no	3;4;5	2.6025e-07	125.67	22	8179700000	80953
1687	18036	SAE1	GFDVVCVIGANTEQLLR	17	0	1889.97	tr|Q0C785|Q0C785_AEDAE	tr|Q0C785|Q0C785_AEDAE	123	139	yes	no	2;3	1.0424e-79	262.93	14	5274000000	90007
1687	25770	SAE1	ILIAGVNGLGAEIAK	15	0	1437.86	tr|Q0C785|Q0C785_AEDAE	tr|Q0C785|Q0C785_AEDAE	37	51	yes	no	2;3	2.43e-17	143.79	12	5034500000	130964
1687	31117	SAE1	KTDDFFKGFDVVCVIGANTEQLLR	24	2	2771.4	tr|Q0C785|Q0C785_AEDAE	tr|Q0C785|Q0C785_AEDAE	116	139	yes	no	3;4	1.5351e-85	151.94	9	3740000000	156918
1687	39252	SAE1	LWGLDSQK	8	0	945.492	tr|Q0C785|Q0C785_AEDAE	tr|Q0C785|Q0C785_AEDAE	23	30	yes	no	2	0.0093222	102.3	5	369670000	194849
1687	39253	SAE1	LWGLDSQKR	9	1	1101.59	tr|Q0C785|Q0C785_AEDAE	tr|Q0C785|Q0C785_AEDAE	23	31	yes	no	2;3	8.0508e-05	147.16	7	912090000	194857
1687	44920	SAE1	NVILSGVK	8	0	828.507	tr|Q0C785|Q0C785_AEDAE	tr|Q0C785|Q0C785_AEDAE	52	59	yes	no	2	0.013382	81.191	5	1597000000	226688
1687	49860	SAE1	RSGPALPLLR	10	1	1078.66	tr|Q0C785|Q0C785_AEDAE	tr|Q0C785|Q0C785_AEDAE	226	235	yes	no	2;3	0.00078063	72.321	4	164690000	248370
1687	51797	SAE1	SGPALPLLR	9	0	922.56	tr|Q0C785|Q0C785_AEDAE	tr|Q0C785|Q0C785_AEDAE	227	235	yes	no	2	3.2155e-11	164.52	6	3528300000	257654
1687	56719	SAE1	TELVTSTVK	9	0	976.544	tr|Q0C785|Q0C785_AEDAE	tr|Q0C785|Q0C785_AEDAE	191	199	yes	no	2	0.0019135	100.02	2	340590000	282027
1687	56720	SAE1	TELVTSTVKR	10	1	1132.65	tr|Q0C785|Q0C785_AEDAE	tr|Q0C785|Q0C785_AEDAE	191	200	yes	no	2;3	0.00020148	98.048	7	591860000	282032
1687	57911	SAE1	TKTELVTSTVK	11	1	1205.69	tr|Q0C785|Q0C785_AEDAE	tr|Q0C785|Q0C785_AEDAE	189	199	yes	no	2;3	0.00045476	105.2	10	973940000	289206
1687	57912	SAE1	TKTELVTSTVKR	12	2	1361.79	tr|Q0C785|Q0C785_AEDAE	tr|Q0C785|Q0C785_AEDAE	189	200	yes	no	3;4	3.828e-21	155.86	20	2427300000	289219
1687	58455	SAE1	TLSYPAYQVLLDFDYK	16	0	1934.97	tr|Q0C785|Q0C785_AEDAE	tr|Q0C785|Q0C785_AEDAE	201	216	yes	no	2;3	2.6977e-20	141.73	9	2886100000	292208
1687	58456	SAE1	TLSYPAYQVLLDFDYKAQSYAR	22	1	2611.3	tr|Q0C785|Q0C785_AEDAE	tr|Q0C785|Q0C785_AEDAE	201	222	yes	no	3	7.3582e-45	128.32	2	520130000	292210
1687	58791	SAE1	TNRAEASLSR	10	1	1103.57	tr|Q0C785|Q0C785_AEDAE	tr|Q0C785|Q0C785_AEDAE	87	96	yes	no	3	0.00026399	90.653	2	4855500	293841
1687	61444	SAE1	VEANGIELTEQEAELYDR	18	0	2077.98	tr|Q0C785|Q0C785_AEDAE	tr|Q0C785|Q0C785_AEDAE	2	19	yes	yes	2;3	1.1708e-155	260.19	12	705460000	308017
3000	437	SAE2	AAQIVGVFEPELQEK	15	0	1656.87	tr|Q16SB9|Q16SB9_AEDAE	tr|Q16SB9|Q16SB9_AEDAE	2	16	yes	yes	2;3	1.104e-60	235.47	39	53649000000	2451
3000	3095	SAE2	ALNMLNPDVILDGK	14	0	1511.8	tr|Q16SB9|Q16SB9_AEDAE	tr|Q16SB9|Q16SB9_AEDAE	467	480	yes	no	2	1.5227e-12	132.32	4	594900000	16695	5357
3000	4018	SAE2	AQIFNIPR	8	0	957.54	tr|Q16SB9|Q16SB9_AEDAE	tr|Q16SB9|Q16SB9_AEDAE	357	364	yes	no	2	0.012005	97.071	6	518080000	21473
3000	4019	SAE2	AQIFNIPRK	9	1	1085.63	tr|Q16SB9|Q16SB9_AEDAE	tr|Q16SB9|Q16SB9_AEDAE	357	365	yes	no	3	0.01387	51.066	1	0	21478
3000	4254	SAE2	ARVSNDDDDDDLIVIN	16	1	1787.82	tr|Q16SB9|Q16SB9_AEDAE	tr|Q16SB9|Q16SB9_AEDAE	627	642	yes	no	2	0.0030884	89.283	4	153510000	22561
3000	4550	SAE2	ASTSNNGAVDDDDDMCIVEEDAEKPSTSDAGAGPSSSGSEKR	42	2	4257.77	tr|Q16SB9|Q16SB9_AEDAE	tr|Q16SB9|Q16SB9_AEDAE	573	614	yes	no	4	4.9763e-13	47.795	3	48522000	23859
3000	5582	SAE2	AYHDSITTSNYGVNFFQQFNLVLNALDNR	29	0	3360.62	tr|Q16SB9|Q16SB9_AEDAE	tr|Q16SB9|Q16SB9_AEDAE	93	121	yes	no	3	4.1801e-211	236.02	1	239590000	30111
3000	6149	SAE2	CYVCAAKPEVTLK	13	1	1537.76	tr|Q16SB9|Q16SB9_AEDAE	tr|Q16SB9|Q16SB9_AEDAE	436	448	yes	no	2;3	0.014795	75.294	4	143740000	32490
3000	6688	SAE2	DESSFDIVADPDSLKPK	17	1	1861.89	tr|Q16SB9|Q16SB9_AEDAE	tr|Q16SB9|Q16SB9_AEDAE	534	550	yes	no	3	0.00046585	42.913	4	128930000	35208
3000	8471	SAE2	DPGRDESSFDIVADPDSLKPK	21	2	2287.1	tr|Q16SB9|Q16SB9_AEDAE	tr|Q16SB9|Q16SB9_AEDAE	530	550	yes	no	4	0.00045415	48.896	4	374660000	44562
3000	10144	SAE2	EDEDQKTDDVQPSTSGQNGNSK	22	1	2378.01	tr|Q16SB9|Q16SB9_AEDAE	tr|Q16SB9|Q16SB9_AEDAE	551	572	yes	yes	3	0.00070486	39.647	1	65720000	52419
3000	12142	SAE2	ELRDDILIK	9	1	1113.64	tr|Q16SB9|Q16SB9_AEDAE	tr|Q16SB9|Q16SB9_AEDAE	458	466	yes	no	2;3	0.0012894	93.111	3	2254000000	61694
3000	12923	SAE2	ESALSFNPNVK	11	0	1204.61	tr|Q16SB9|Q16SB9_AEDAE	tr|Q16SB9|Q16SB9_AEDAE	80	90	yes	no	2	3.0863e-10	133.23	8	1560700000	65138
3000	19512	SAE2	GLTQCYECTPK	11	0	1355.59	tr|Q16SB9|Q16SB9_AEDAE	tr|Q16SB9|Q16SB9_AEDAE	156	166	yes	no	2	8.6029e-05	133.57	6	547280000	97959
3000	20635	SAE2	GTIVISSEEGETDCNNDK	18	0	1966.84	tr|Q16SB9|Q16SB9_AEDAE	tr|Q16SB9|Q16SB9_AEDAE	481	498	yes	no	2	0.00022031	61.375	2	74448000	103480
3000	20636	SAE2	GTIVISSEEGETDCNNDKK	19	1	2094.94	tr|Q16SB9|Q16SB9_AEDAE	tr|Q16SB9|Q16SB9_AEDAE	481	499	yes	no	3	9.3371e-06	76.526	3	61834000	103481
3000	20637	SAE2	GTIVISSEEGETDCNNDKKLEDLQIVDGCILK	32	2	3591.73	tr|Q16SB9|Q16SB9_AEDAE	tr|Q16SB9|Q16SB9_AEDAE	481	512	yes	no	4	1.4389e-05	28.905	4	63158000	103487
3000	21472	SAE2	HAMDFVAACANIR	13	0	1474.68	tr|Q16SB9|Q16SB9_AEDAE	tr|Q16SB9|Q16SB9_AEDAE	344	356	yes	no	3	0.0028362	55.261	1	50093000	108194	5358
3000	22206	SAE2	HLFNQLFGESNEDEDVSPDTADPEAGAEAGESALAAEANEK	41	0	4273.87	tr|Q16SB9|Q16SB9_AEDAE	tr|Q16SB9|Q16SB9_AEDAE	193	233	yes	no	3;4	2.4452e-258	198.61	9	9423900000	111650
3000	22207	SAE2	HLFNQLFGESNEDEDVSPDTADPEAGAEAGESALAAEANEKGNVDR	46	1	4815.13	tr|Q16SB9|Q16SB9_AEDAE	tr|Q16SB9|Q16SB9_AEDAE	193	238	yes	no	4	5.5743e-72	85.337	2	808120000	111658
3000	26202	SAE2	ILVVGAGGIGCEILK	15	0	1497.86	tr|Q16SB9|Q16SB9_AEDAE	tr|Q16SB9|Q16SB9_AEDAE	22	36	yes	no	2;3	0.00017843	107.18	24	2793400000	132952
3000	30082	SAE2	KLEDLQIVDGCILK	14	1	1642.9	tr|Q16SB9|Q16SB9_AEDAE	tr|Q16SB9|Q16SB9_AEDAE	499	512	yes	no	2	6.4751e-05	118.87	2	89431000	152248
3000	31821	SAE2	LAEGDHLVWDKDDK	14	1	1639.78	tr|Q16SB9|Q16SB9_AEDAE	tr|Q16SB9|Q16SB9_AEDAE	330	343	yes	no	3;4	0.00030665	75.589	7	357420000	160308
3000	31822	SAE2	LAEGDHLVWDKDDKHAMDFVAACANIR	27	2	3096.45	tr|Q16SB9|Q16SB9_AEDAE	tr|Q16SB9|Q16SB9_AEDAE	330	356	yes	no	4;5	3.1941e-05	44.711	4	142590000	160314	5358
3000	32362	SAE2	LCLTADVPLIESGTAGYNGQVELIKR	26	1	2816.47	tr|Q16SB9|Q16SB9_AEDAE	tr|Q16SB9|Q16SB9_AEDAE	130	155	yes	no	3	0	247.85	5	1858100000	162756
3000	32854	SAE2	LEDLQIVDGCILK	13	0	1514.8	tr|Q16SB9|Q16SB9_AEDAE	tr|Q16SB9|Q16SB9_AEDAE	500	512	yes	no	2	0.0059839	56.783	1	13586000	164984
3000	33557	SAE2	LFYDDINYLLSMSNLWK	17	0	2134.04	tr|Q16SB9|Q16SB9_AEDAE	tr|Q16SB9|Q16SB9_AEDAE	259	275	yes	no	2;3	2.0322e-15	162.49	10	3551700000	167916	5359
3000	43628	SAE2	NLVLSGFQDIEIIDLDTIDVSNLNR	25	0	2815.46	tr|Q16SB9|Q16SB9_AEDAE	tr|Q16SB9|Q16SB9_AEDAE	37	61	yes	no	2;3	3.9569e-129	170.11	6	1210900000	219655
3000	44203	SAE2	NQLFVPDR	8	0	987.514	tr|Q16SB9|Q16SB9_AEDAE	tr|Q16SB9|Q16SB9_AEDAE	420	427	yes	no	2	1.6675e-11	186.43	7	4061500000	222746
3000	44712	SAE2	NTPSEPIHCIVWAK	14	0	1650.82	tr|Q16SB9|Q16SB9_AEDAE	tr|Q16SB9|Q16SB9_AEDAE	179	192	yes	no	2;3	0.00018121	91.584	8	1937100000	225430
3000	46222	SAE2	QFLFHKEHVGK	11	1	1368.73	tr|Q16SB9|Q16SB9_AEDAE	tr|Q16SB9|Q16SB9_AEDAE	62	72	yes	no	4	0.036983	38.238	2	154920000	232377
3000	53489	SAE2	SMAGNIIPAIATTNAITAGVVVMHAFR	27	0	2725.44	tr|Q16SB9|Q16SB9_AEDAE	tr|Q16SB9|Q16SB9_AEDAE	372	398	yes	no	3	7.6135e-169	226.75	14	6143800000	265917	5360;5361
3000	54454	SAE2	SRTPPNPAKWDALEEDGEAAPTDTVLR	27	2	2935.43	tr|Q16SB9|Q16SB9_AEDAE	tr|Q16SB9|Q16SB9_AEDAE	276	302	yes	no	4	1.2669e-32	96.338	6	106950000	270477
3000	58327	SAE2	TLNPPNPK	8	0	879.481	tr|Q16SB9|Q16SB9_AEDAE	tr|Q16SB9|Q16SB9_AEDAE	428	435	yes	no	2	0.014276	76.035	1	57460000	291464
3000	59026	SAE2	TPPNPAKWDALEEDGEAAPTDTVLR	25	1	2692.3	tr|Q16SB9|Q16SB9_AEDAE	tr|Q16SB9|Q16SB9_AEDAE	278	302	yes	no	3	9.7007e-05	42.106	4	45616000	294983
3000	59027	SAE2	TPPNPAKWDALEEDGEAAPTDTVLRDQK	28	2	3063.48	tr|Q16SB9|Q16SB9_AEDAE	tr|Q16SB9|Q16SB9_AEDAE	278	305	yes	no	4	5.4585e-20	71.149	4	265740000	294985
3000	60452	SAE2	TWAQQCGYDPEK	12	0	1481.62	tr|Q16SB9|Q16SB9_AEDAE	tr|Q16SB9|Q16SB9_AEDAE	243	254	yes	no	2	0.0038849	64.297	3	251620000	302497
3000	60453	SAE2	TWAQQCGYDPEKIFNK	16	1	1983.91	tr|Q16SB9|Q16SB9_AEDAE	tr|Q16SB9|Q16SB9_AEDAE	243	258	yes	no	2;3	4.009e-05	82.578	8	592360000	302501
3000	61168	SAE2	VDDFVQNYELTVTVIHK	17	0	2019.03	tr|Q16SB9|Q16SB9_AEDAE	tr|Q16SB9|Q16SB9_AEDAE	513	529	yes	no	3	0.0043685	41.554	3	473720000	306664
3000	61830	SAE2	VFGESITALKK	11	1	1191.69	tr|Q16SB9|Q16SB9_AEDAE	tr|Q16SB9|Q16SB9_AEDAE	315	325	yes	no	2;3	0.00063311	115.71	4	1327600000	309968
3000	63849	SAE2	VLSLTESAK	9	0	946.534	tr|Q16SB9|Q16SB9_AEDAE	tr|Q16SB9|Q16SB9_AEDAE	306	314	yes	no	2	0.0015648	119.27	4	422050000	320843
3000	65186	SAE2	VSNDDDDDDLIVIN	14	0	1560.68	tr|Q16SB9|Q16SB9_AEDAE	tr|Q16SB9|Q16SB9_AEDAE	629	642	yes	no	2	0.0013481	68.49	3	571550000	327658
3000	66435	SAE2	WDALEEDGEAAPTDTVLR	18	0	1986.92	tr|Q16SB9|Q16SB9_AEDAE	tr|Q16SB9|Q16SB9_AEDAE	285	302	yes	no	2;3	8.6578e-20	121.28	31	1543600000	334363
3000	66436	SAE2	WDALEEDGEAAPTDTVLRDQK	21	1	2358.1	tr|Q16SB9|Q16SB9_AEDAE	tr|Q16SB9|Q16SB9_AEDAE	285	305	yes	no	3	0.00011695	57.989	6	105710000	334376
5559;5560	18432	PIAS	GGQVHANGIVPIPYPEATPNPGYPIHPDVK	30	0	3133.6	tr|Q1DH52|Q1DH52_AEDAE;tr|Q1DH53|Q1DH53_AEDAE;tr|Q1DH51|Q1DH51_AEDAE;tr|Q1DH55|Q1DH55_AEDAE;tr|Q1DH56|Q1DH56_AEDAE;tr|Q1DH57|Q1DH57_AEDAE;tr|Q1DH54|Q1DH54_AEDAE	tr|Q1DH52|Q1DH52_AEDAE	126	155	no	no	4	0.00019159	43.732	2	79809000	92185
5559;5560	21179	PIAS	GYAAACYLVR	10	0	1142.55	tr|Q1DH52|Q1DH52_AEDAE;tr|Q1DH53|Q1DH53_AEDAE;tr|Q1DH51|Q1DH51_AEDAE;tr|Q1DH55|Q1DH55_AEDAE;tr|Q1DH56|Q1DH56_AEDAE;tr|Q1DH57|Q1DH57_AEDAE;RECOMB_AEP_SUMOB_K276_MC2_RECOMB_AEPIAS;RECOMB_AEP_SUMOB_K275_MC2_RECOMB_AEPIAS;RECOMB_AEP_SUMOA_K276_MC2_RECOMB_AEPIAS;RECOMB_AEP_SUMOA_K275_MC2_RECOMB_AEPIAS;RECOMB_AEP_SUMOB_K276_MC0_RECOMB_AEPIAS;RECOMB_AEP_SUMOB_K275_MC0_RECOMB_AEPIAS;RECOMB_AEP_SUMOA_K276…	tr|Q1DH52|Q1DH52_AEDAE	297	306	no	no	2	0.0043722	87.323	4	75532000	106594
5559;5560	23994	PIAS	IEHTIQVQLR	10	0	1235.7	tr|Q1DH52|Q1DH52_AEDAE;tr|Q1DH53|Q1DH53_AEDAE;tr|Q1DH51|Q1DH51_AEDAE;tr|Q1DH55|Q1DH55_AEDAE;tr|Q1DH56|Q1DH56_AEDAE;tr|Q1DH57|Q1DH57_AEDAE;RECOMB_AEP_SUMOB_K254_MC2_RECOMB_AEPIAS;RECOMB_AEP_SUMOB_K253_MC2_RECOMB_AEPIAS;RECOMB_AEP_SUMOA_K254_MC2_RECOMB_AEPIAS;RECOMB_AEP_SUMOA_K253_MC2_RECOMB_AEPIAS;RECOMB_AEP_SUMOB_K223_MC1_RECOMB_AEPIAS;RECOMB_AEP_SUMOB_K222_MC1_RECOMB_AEPIAS;RECOMB_AEP_SUMOA_K223…	tr|Q1DH52|Q1DH52_AEDAE	212	221	no	no	3	0.0096472	42.336	1	0	121589
5559;5560	26888	PIAS	IQEGSFFFHLTPQQATDIATNR	22	0	2520.24	tr|Q1DH52|Q1DH52_AEDAE;tr|Q1DH53|Q1DH53_AEDAE;tr|Q1DH51|Q1DH51_AEDAE;tr|Q1DH55|Q1DH55_AEDAE;tr|Q1DH56|Q1DH56_AEDAE;tr|Q1DH57|Q1DH57_AEDAE;RECOMB_AEP_SUMOB_K169_MC2_RECOMB_AEPIAS;RECOMB_AEP_SUMOB_K168_MC2_RECOMB_AEPIAS;RECOMB_AEP_SUMOA_K169_MC2_RECOMB_AEPIAS;RECOMB_AEP_SUMOA_K168_MC2_RECOMB_AEPIAS;RECOMB_AEP_SUMOB_K169_MC0_RECOMB_AEPIAS;RECOMB_AEP_SUMOB_K168_MC0_RECOMB_AEPIAS;RECOMB_AEP_SUMOA_K169…	tr|Q1DH52|Q1DH52_AEDAE	183	204	no	no	3	1.8418e-72	115.42	14	1365400000	136720
5559;5560	30793	PIAS	KPTWNCPVCDK	11	1	1403.63	tr|Q1DH52|Q1DH52_AEDAE;tr|Q1DH53|Q1DH53_AEDAE;tr|Q1DH51|Q1DH51_AEDAE;tr|Q1DH55|Q1DH55_AEDAE;tr|Q1DH56|Q1DH56_AEDAE;tr|Q1DH57|Q1DH57_AEDAE;RECOMB_AEP_SUMOB_K401_MC1_RECOMB_AEPIAS;RECOMB_AEP_SUMOB_K400_MC1_RECOMB_AEPIAS;RECOMB_AEP_SUMOA_K401_MC1_RECOMB_AEPIAS;RECOMB_AEP_SUMOA_K400_MC1_RECOMB_AEPIAS;RECOMB_AEP_SUMOB_K401_MC2_RECOMB_AEPIAS;RECOMB_AEP_SUMOB_K400_MC2_RECOMB_AEPIAS;RECOMB_AEP_SUMOA_K401…	tr|Q1DH52|Q1DH52_AEDAE	389	399	no	no	3	0.049719	32.263	1	26804000	155564
5559;5560	31883	PIAS	LAFFDVLATLLKPATLVPSNTTQR	24	1	2615.47	tr|Q1DH52|Q1DH52_AEDAE;tr|Q1DH53|Q1DH53_AEDAE;tr|Q1DH51|Q1DH51_AEDAE;tr|Q1DH55|Q1DH55_AEDAE;tr|Q1DH56|Q1DH56_AEDAE;tr|Q1DH57|Q1DH57_AEDAE;RECOMB_AEP_SUMOB_K169_MC2_RECOMB_AEPIAS;RECOMB_AEP_SUMOB_K168_MC2_RECOMB_AEPIAS;RECOMB_AEP_SUMOA_K169_MC2_RECOMB_AEPIAS;RECOMB_AEP_SUMOA_K168_MC2_RECOMB_AEPIAS;RECOMB_AEP_SUMOB_K167_MC2_RECOMB_AEPIAS;RECOMB_AEP_SUMOB_K166_MC2_RECOMB_AEPIAS;RECOMB_AEP_SUMOA_K167…	tr|Q1DH52|Q1DH52_AEDAE	159	182	no	no	3	4.5458e-136	180.45	9	2630600000	160569
5559;5560	32369	PIAS	LCPLPNPIPTNKPGVEPK	18	1	1970.07	tr|Q1DH52|Q1DH52_AEDAE;tr|Q1DH53|Q1DH53_AEDAE;tr|Q1DH51|Q1DH51_AEDAE;tr|Q1DH55|Q1DH55_AEDAE;tr|Q1DH56|Q1DH56_AEDAE;tr|Q1DH57|Q1DH57_AEDAE;RECOMB_AEP_SUMOB_K276_MC2_RECOMB_AEPIAS;RECOMB_AEP_SUMOB_K275_MC2_RECOMB_AEPIAS;RECOMB_AEP_SUMOA_K276_MC2_RECOMB_AEPIAS;RECOMB_AEP_SUMOA_K275_MC2_RECOMB_AEPIAS;RECOMB_AEP_SUMOB_K254_MC2_RECOMB_AEPIAS;RECOMB_AEP_SUMOB_K253_MC2_RECOMB_AEPIAS;RECOMB_AEP_SUMOA_K254…	tr|Q1DH52|Q1DH52_AEDAE	247	264	no	no	3	0.0040096	39.338	4	77749000	162791
5559;5560	38012	PIAS	LSSEDNEIQLHK	12	0	1411.69	tr|Q1DH52|Q1DH52_AEDAE;tr|Q1DH53|Q1DH53_AEDAE;tr|Q1DH51|Q1DH51_AEDAE;tr|Q1DH55|Q1DH55_AEDAE;tr|Q1DH56|Q1DH56_AEDAE;tr|Q1DH57|Q1DH57_AEDAE;RECOMB_AEP_SUMOB_K444_MC1_RECOMB_AEPIAS;RECOMB_AEP_SUMOB_K443_MC1_RECOMB_AEPIAS;RECOMB_AEP_SUMOA_K444_MC1_RECOMB_AEPIAS;RECOMB_AEP_SUMOA_K443_MC1_RECOMB_AEPIAS;RECOMB_AEP_SUMOB_K444_MC2_RECOMB_AEPIAS;RECOMB_AEP_SUMOB_K443_MC2_RECOMB_AEPIAS;RECOMB_AEP_SUMOA_K444…	tr|Q1DH52|Q1DH52_AEDAE	421	432	no	no	2;3	0.00032229	79.23	8	259440000	188581
5559;5560	45002	PIAS	NVNKIEHTIQVQLR	14	1	1690.95	tr|Q1DH52|Q1DH52_AEDAE;tr|Q1DH53|Q1DH53_AEDAE;tr|Q1DH51|Q1DH51_AEDAE;tr|Q1DH55|Q1DH55_AEDAE;tr|Q1DH56|Q1DH56_AEDAE;tr|Q1DH57|Q1DH57_AEDAE;RECOMB_AEP_SUMOB_K223_MC1_RECOMB_AEPIAS;RECOMB_AEP_SUMOB_K222_MC1_RECOMB_AEPIAS;RECOMB_AEP_SUMOA_K223_MC1_RECOMB_AEPIAS;RECOMB_AEP_SUMOA_K222_MC1_RECOMB_AEPIAS;RECOMB_AEP_SUMOB_K223_MC2_RECOMB_AEPIAS;RECOMB_AEP_SUMOB_K222_MC2_RECOMB_AEPIAS;RECOMB_AEP_SUMOA_K223…	tr|Q1DH52|Q1DH52_AEDAE	208	221	no	no	3;4	0.00013969	79.466	7	131640000	227079
5559	45657	PIAS	QAAEFTELKDLVHQLR	16	1	1897.01	tr|Q1DH52|Q1DH52_AEDAE;tr|Q1DH53|Q1DH53_AEDAE;tr|Q1DH51|Q1DH51_AEDAE;tr|Q1DH55|Q1DH55_AEDAE;tr|Q1DH56|Q1DH56_AEDAE;tr|Q1DH57|Q1DH57_AEDAE	tr|Q1DH52|Q1DH52_AEDAE	6	21	yes	no	3;4	8.431e-05	88.311	5	141320000	229709
5559;5560	49671	PIAS	RPPRPVNITPNVK	13	2	1486.87	tr|Q1DH52|Q1DH52_AEDAE;tr|Q1DH53|Q1DH53_AEDAE;tr|Q1DH51|Q1DH51_AEDAE;tr|Q1DH55|Q1DH55_AEDAE;tr|Q1DH56|Q1DH56_AEDAE;tr|Q1DH57|Q1DH57_AEDAE;RECOMB_AEP_SUMOB_K223_MC1_RECOMB_AEPIAS;RECOMB_AEP_SUMOB_K222_MC1_RECOMB_AEPIAS;RECOMB_AEP_SUMOA_K223_MC1_RECOMB_AEPIAS;RECOMB_AEP_SUMOA_K222_MC1_RECOMB_AEPIAS;RECOMB_AEP_SUMOB_K223_MC2_RECOMB_AEPIAS;RECOMB_AEP_SUMOB_K222_MC2_RECOMB_AEPIAS;RECOMB_AEP_SUMOA_K223…	tr|Q1DH52|Q1DH52_AEDAE	265	277	no	no	3	0.0020715	72.29	7	361780000	247450
5559;5560	58675	PIAS	TNDSCTLDTPSKPVQK	16	1	1789.85	tr|Q1DH52|Q1DH52_AEDAE;tr|Q1DH53|Q1DH53_AEDAE;tr|Q1DH51|Q1DH51_AEDAE;tr|Q1DH55|Q1DH55_AEDAE;tr|Q1DH56|Q1DH56_AEDAE;tr|Q1DH57|Q1DH57_AEDAE;RECOMB_AEP_SUMOB_K223_MC1_RECOMB_AEPIAS;RECOMB_AEP_SUMOB_K222_MC1_RECOMB_AEPIAS;RECOMB_AEP_SUMOA_K223_MC1_RECOMB_AEPIAS;RECOMB_AEP_SUMOA_K222_MC1_RECOMB_AEPIAS;RECOMB_AEP_SUMOB_K223_MC2_RECOMB_AEPIAS;RECOMB_AEP_SUMOB_K222_MC2_RECOMB_AEPIAS;RECOMB_AEP_SUMOA_K223…	tr|Q1DH52|Q1DH52_AEDAE	442	457	no	no	3	0.00029378	55.755	8	114640000	293318
5559;5560	61740	PIAS	VEVVSDDIEIITTDPPK	17	0	1868.96	tr|Q1DH52|Q1DH52_AEDAE;tr|Q1DH53|Q1DH53_AEDAE;tr|Q1DH51|Q1DH51_AEDAE;tr|Q1DH55|Q1DH55_AEDAE;tr|Q1DH56|Q1DH56_AEDAE;tr|Q1DH57|Q1DH57_AEDAE;RECOMB_AEP_SUMOB_K223_MC1_RECOMB_AEPIAS;RECOMB_AEP_SUMOB_K222_MC1_RECOMB_AEPIAS;RECOMB_AEP_SUMOA_K223_MC1_RECOMB_AEPIAS;RECOMB_AEP_SUMOA_K222_MC1_RECOMB_AEPIAS;RECOMB_AEP_SUMOB_K223_MC2_RECOMB_AEPIAS;RECOMB_AEP_SUMOB_K222_MC2_RECOMB_AEPIAS;RECOMB_AEP_SUMOA_K223…	tr|Q1DH52|Q1DH52_AEDAE	458	474	no	no	2;3	0.00089568	77.593	11	250690000	309540
5559	64548	PIAS	VPQGMYQQQYANAVQNDNR	19	0	2223.01	tr|Q1DH52|Q1DH52_AEDAE;tr|Q1DH53|Q1DH53_AEDAE;tr|Q1DH51|Q1DH51_AEDAE;tr|Q1DH55|Q1DH55_AEDAE;tr|Q1DH56|Q1DH56_AEDAE;tr|Q1DH57|Q1DH57_AEDAE	tr|Q1DH52|Q1DH52_AEDAE	107	125	yes	no	3	1.1699e-05	75.97	2	62867000	324576	10211
5559	65014	PIAS	VSDLQQLLGENNISR	15	0	1684.87	tr|Q1DH52|Q1DH52_AEDAE;tr|Q1DH53|Q1DH53_AEDAE;tr|Q1DH51|Q1DH51_AEDAE;tr|Q1DH55|Q1DH55_AEDAE;tr|Q1DH56|Q1DH56_AEDAE;tr|Q1DH57|Q1DH57_AEDAE	tr|Q1DH52|Q1DH52_AEDAE	22	36	yes	no	2;3	1.1372e-10	151.98	9	165760000	326896
5559;5560	65181	PIAS	VSLVCPLGK	9	0	971.547	tr|Q1DH52|Q1DH52_AEDAE;tr|Q1DH53|Q1DH53_AEDAE;tr|Q1DH51|Q1DH51_AEDAE;tr|Q1DH55|Q1DH55_AEDAE;tr|Q1DH56|Q1DH56_AEDAE;tr|Q1DH57|Q1DH57_AEDAE;RECOMB_AEP_SUMOB_K223_MC1_RECOMB_AEPIAS;RECOMB_AEP_SUMOB_K222_MC1_RECOMB_AEPIAS;RECOMB_AEP_SUMOA_K223_MC1_RECOMB_AEPIAS;RECOMB_AEP_SUMOA_K222_MC1_RECOMB_AEPIAS;RECOMB_AEP_SUMOB_K223_MC2_RECOMB_AEPIAS;RECOMB_AEP_SUMOB_K222_MC2_RECOMB_AEPIAS;RECOMB_AEP_SUMOA_K223…	tr|Q1DH52|Q1DH52_AEDAE	351	359	no	no	2	0.0067429	68.214	4	101900000	327624

## Sheet: Headers
Column	Description
Protein group IDs	The identifiers of the protein groups this peptide was linked to, referenced against the proteinGroups table.
(Peptide) id	A unique (consecutive) identifier for each row in the peptides table, which is used to cross-link the information in this table with the information stored in the other tables.
Protein	Shorthand name for the protein from which the peptide is derived
Sequence	The amino acid sequence of the identified peptide.
Length	The length of the sequence stored in the column "Sequence".
Missed cleavages	Number of missed enzymatic cleavages.
Mass	Monoisotopic mass of the peptide.
Proteins	Identifiers of proteins this peptide is associated with.
Leading razor protein	Identifiers of the best scoring protein this peptide is associated with
Start position	Position of the first amino acid of this peptide in the protein sequence. (one-based)
End position	Position of the last amino acid of this peptide in the protein sequence. (one-based)
Unique (Groups)	Is this particular peptide unique to a single protein group in the proteinGroups file.
Unique (Proteins)	Is this particular peptide unique to a single protein sequence in the fasta file(s).
Charges	All charge states that have been observed.
PEP	Posterior Error Probability of the identification. This value essentially operates as a p-value, where smaller is more essentially operates as a p-value, where smaller is more significant.
Score	Highest Andromeda score for the associated MS/MS spectra.
MS/MS Count	Total Number of MS/MS events for this peptide
Intensity	Summed up eXtracted Ion Current (XIC) of all isotopic clusters associated with the identified AA sequence.
Best MS/MS	The identifiers of the MS/MS scans identifying this peptide, referenced against the msms table
Oxidation (M) site IDs	Identifier(s) for site(s) associated with the protein group, which show(s) evidence of the modification, referenced against the appropriate modification site file.

## Sheet: Protein identifiers
AaSUMOa	AaSUMOb	AaUbc9	AaSAE1	AaSAE2	AaPIAS
Q16EQ3	Q16I57	Q1HR94	Q0C785	Q16SB9	Q1DH57
