# Supplementary material for: The SUMOylation pathway suppresses arbovirus replication in Aedes aegypti cells
Source: PLoS Pathog. 2020 Dec 22;16(12):e1009134. doi: 10.1371/journal.ppat.1009134 (PMC7802965; doi:10.1371/journal.ppat.1009134)
Supplement: S2 File — (XLSX) [file ppat.1009134.s017.xlsx]

## Sheet: SUMO-SUMO branches
Whole peptide sequence	SUMO adduct sequence	Target peptiden sequence	Score	SUMO Site	Intensity	Intensity SUMO-SUMO dimer: No PIAS_01	Intensity SUMO-SUMO dimer: No PIAS_02	Intensity SUMO-SUMO dimer: No PIAS_03	Intensity SUMO-SUMO dimer: WT_PIAS_01	Intensity SUMO-SUMO dimer: WT_PIAS_02	Intensity SUMO-SUMO dimer: WT_PIAS_03	Intensity SUMO-SUMO dimer: C-A_PIAS_01	Intensity SUMO-SUMO dimer: C-A_PIAS_02	Intensity SUMO-SUMO dimer: C-A_PIAS_03	Intensity SUMO polymer: No PIAS_01	Intensity SUMO polymer: No PIAS_02	Intensity SUMO polymer: No PIAS_03	Intensity SUMO polymer: WT_PIAS_01	Intensity SUMO polymer: WT_PIAS_02	Intensity SUMO polymer: WT_PIAS_03	Intensity SUMO polymer: C-A_PIAS_01	Intensity SUMO polymer: C-A_PIAS_02	Intensity SUMO polymer: C-A_PIAS_03	N-term cleavage window	C-term cleavage window	Length	Missed cleavages (Trypsin/P)	Missed cleavages (Trypsin/P;GluC)	Mass	Proteins	Leading razor protein	Charges	PEP	Score	id	Protein group IDs	Mod. peptide IDs	Evidence IDs	MS/MS IDs	Best MS/MS	Oxidation (M) site IDs	MS/MS Count
FDGQPINENDTPTTLEMEEGDTIEVYQQQTGGGSHMSEEKKDSK	FDGQPINENDTPTTLEMEEGDTIEVYQQQTGG	GSHMSEEKKDSK	129.25	5	775660000	20934000	19310000	12026000	11087000	32051000	12301000	15036000	18382000	27641000	174070000	21511000	17043000	59294000	182730000	137100000	0	15148000	0	______________________________	TGGGSHMSEEKKDSKGSESEHINLKVLGQD	44	2	9	4899.16	AE_SUMO_Fragment_02	AE_SUMO_Fragment_02	3;4;5	2.051e-78	129.25	9724	1	9744;9745	48231;48232;48233;48234;48235;48236;48237;48238;48239;48240;48241;48242;48243;48244;48245;48246;48247;48248;48249;48250;48251;48252;48253	50279;50280;50281;50282;50283;50284;50285;50286;50287;50288;50289;50290;50291;50292;50293;50294;50295;50296;50297;50298;50299;50300;50301;50302;50303;50304;50305;50306	50300	5;6	26
FDGQPINENDTPTTLEMEEGDTIEVYQQQTGGGSHMSEEKK	FDGQPINENDTPTTLEMEEGDTIEVYQQQTGG	GSHMSEEKK	88.742	5	35890000	0	14997000	0	0	0	0	0	0	20892000	0	0	0	0	0	0	0	0	0	______________________________	QQQTGGGSHMSEEKKDSKGSESEHINLKVL	41	1	8	4569.01	AE_SUMO_Fragment_02	AE_SUMO_Fragment_02	4	1.8794e-36	88.742	9723	1	9743	48229;48230	50277;50278	50278	5;6	2
FRFDGQPINENDTPTTLEMEEGDTIEVYQQQTGGGSHMSEEKKDSK	FRFDGQPINENDTPTTLEMEEGDTIEVYQQQTGG	GSHMSEEKKDSK	196.34	5	7248000000	48131000	204970000	131930000	0	341150000	161250000	48493000	99270000	93939000	263350000	62269000	67707000	827480000	2989600000	1810700000	0	36702000	61127000	______________________________	TGGGSHMSEEKKDSKGSESEHINLKVLGQD	46	3	10	5202.33	AE_SUMO_Fragment_02	AE_SUMO_Fragment_02	5;6;7	5.9753e-170	196.34	10467	1	10492	52122;52123;52124;52125;52126;52127;52128;52129;52130;52131;52132;52133;52134;52135;52136;52137;52138;52139;52140;52141;52142;52143;52144;52145;52146;52147;52148;52149;52150;52151	54352;54353;54354;54355;54356;54357;54358;54359;54360;54361;54362;54363;54364;54365;54366;54367;54368;54369;54370;54371;54372;54373;54374;54375;54376;54377;54378;54379;54380;54381;54382;54383;54384;54385;54386;54387;54388;54389;54390;54391;54392;54393;54394;54395;54396;54397;54398;54399;54400;54401;54402;54403;54404;54405	54368	5;6	54
FRFDGQPINENDTPTTLEMEEGDTIEVYQQQTGGEKK	FRFDGQPINENDTPTTLEMEEGDTIEVYQQQTGG	EKK	99.709	5	178500000	0	0	0	0	0	0	0	0	0	0	0	0	0	94288000	0	0	0	84215000	______________________________	DTIEVYQQQTGGEKKDSKGSESEHINLKVL	37	2	8	4243.95	AE_SUMO_Fragment_03	AE_SUMO_Fragment_03	4	1.2655e-46	99.709	10464	2	10489	52115;52116	54344;54345	54345	7	2
FRFDGQPINENDTPTTLEMEEGDTIEVYQQQTGGGSHMSEEKK	FRFDGQPINENDTPTTLEMEEGDTIEVYQQQTGG	GSHMSEEKK	94.45	5	81330000	0	31195000	21872000	0	16177000	0	0	0	12086000	0	0	0	0	0	0	0	0	0	______________________________	QQQTGGGSHMSEEKKDSKGSESEHINLKVL	43	2	9	4872.18	AE_SUMO_Fragment_02	AE_SUMO_Fragment_02	5	1.6356e-39	94.45	10466	1	10491	52118;52119;52120;52121	54347;54348;54349;54350;54351	54349	5;6	5
GDTIEVYQQQTGGGSHMSEEKKDSK	GDTIEVYQQQTGG	GSHMSEEKKDSK	113.08	5	400380000	0	0	0	0	0	0	0	12391000	25258000	0	0	0	0	226420000	136310000	0	0	0	PINENDTPTTLEMEEGDTIEVYQQQTGGGS	TGGGSHMSEEKKDSKGSESEHINLKVLGQD	25	2	5	2738.25	AE_SUMO_Fragment_02	AE_SUMO_Fragment_02	3;4;5	7.9836e-36	113.08	11207	1	11234	55982;55983;55984;55985;55986;55987;55988;55989	58456;58457;58458;58459;58460;58461;58462;58463	58463	6	8
FDGQPINENDTPTTLEMEEGDTIEVYQQQTGGKDSK	FDGQPINENDTPTTLEMEEGDTIEVYQQQTGG	KDSK	142.37	6	310010000	15004000	44764000	43999000	28164000	0	0	43099000	27389000	107590000	0	0	0	0	0	0	0	0	0	______________________________	TIEVYQQQTGGKDSKGSESEHINLKVLGQD	36	1	6	4013.8	AE_SUMO_Fragment_05	AE_SUMO_Fragment_05	3;4	2.8893e-99	142.37	9730	4	9751	48276;48277;48278;48279;48280;48281;48282;48283;48284;48285;48286;48287;48288;48289	50330;50331;50332;50333;50334;50335;50336;50337;50338;50339;50340;50341;50342;50343	50335	9	14
FRFDGQPINENDTPTTLEMEEGDTIEVYQQQTGGKDSK	FRFDGQPINENDTPTTLEMEEGDTIEVYQQQTGG	KDSK	150.82	6	4502300000	45053000	288670000	123940000	243260000	116710000	43926000	85166000	110590000	88541000	255380000	224930000	0	584220000	1190900000	471080000	57064000	46557000	526310000	______________________________	TIEVYQQQTGGKDSKGSESEHINLKVLGQD	38	2	7	4316.97	AE_SUMO_Fragment_05	AE_SUMO_Fragment_05	4	3.8277e-100	150.82	10472	4	10497;10498	52206;52207;52208;52209;52210;52211;52212;52213;52214;52215;52216;52217;52218;52219;52220;52221;52222;52223;52224;52225;52226;52227;52228;52229;52230;52231;52232;52233;52234	54480;54481;54482;54483;54484;54485;54486;54487;54488;54489;54490;54491;54492;54493;54494;54495;54496;54497;54498;54499;54500;54501;54502;54503;54504;54505;54506;54507;54508;54509;54510;54511;54512;54513;54514;54515;54516	54515	9	36
GDTIEVYQQQTGGKDSK	GDTIEVYQQQTGG	KDSK	245.69	6	210650000	0	0	0	12375000	0	0	0	0	39588000	0	0	0	0	71268000	87423000	0	0	0	PINENDTPTTLEMEEGDTIEVYQQQTGGKD	TIEVYQQQTGGKDSKGSESEHINLKVLGQD	17	1	2	1852.88	AE_SUMO_Fragment_05	AE_SUMO_Fragment_05	2;3	3.2744e-136	245.69	11211	4	11238	56009;56010;56011;56012;56013;56014;56015	58483;58484;58485;58486;58487;58488;58489	58484		6
GDTIEVYQQQTGGKDSKGSE	GDTIEVYQQQTGG	KDSKGSE	124.63	6	185140000	0	0	0	0	0	0	0	6723300	23970000	0	0	0	0	75279000	79168000	0	0	0	PINENDTPTTLEMEEGDTIEVYQQQTGGKD	VYQQQTGGKDSKGSESEHINLKVLGQDNAV	20	2	3	2125.98	AE_SUMO_Fragment_05	AE_SUMO_Fragment_05	3	4.7348e-41	124.63	11212	4	11239	56016;56017;56018;56019;56020;56021;56022	58490;58491;58492;58493;58494;58495;58496	58495		6
NDTPTTLEMEEGDTIEVYQQQTGGKDSK	NDTPTTLEMEEGDTIEVYQQQTGG	KDSK	127.53	6	69716000	0	0	0	9222500	0	0	0	4028000	9900300	0	0	0	0	15040000	31525000	0	0	0	MQVVRFRFDGQPINENDTPTTLEMEEGDTI	TIEVYQQQTGGKDSKGSESEHINLKVLGQD	28	1	5	3113.4	AE_SUMO_Fragment_05	AE_SUMO_Fragment_05	3	1.8236e-62	127.53	24223	4	24282	115671;115672;115673;115674;115675	120319;120320;120321;120322;120323;120324	120321	9	6
FRFDGQPINENDTPTTLEMEEGDTIEVYQQQTGGDSKGSESEHINLK	FRFDGQPINENDTPTTLEMEEGDTIEVYQQQTGG	DSKGSESEHINLK	168.91	9	3011000000	0	38990000	36057000	0	0	0	0	0	0	0	0	0	581230000	1364400000	597450000	0	0	392860000	______________________________	GGDSKGSESEHINLKVLGQDNAVVQFKIKK	47	2	9	5283.41	AE_SUMO_Fragment_06	AE_SUMO_Fragment_06	5	5.5685e-141	168.91	10463	5	10488	52106;52107;52108;52109;52110;52111;52112;52113;52114	54334;54335;54336;54337;54338;54339;54340;54341;54342;54343	54343	10	10
GDTIEVYQQQTGGKDSKGSESEHINLK	GDTIEVYQQQTGG	KDSKGSESEHINLK	137.24	9	85890000	0	0	0	0	0	0	0	0	0	0	0	0	0	50845000	35044000	0	0	0	PINENDTPTTLEMEEGDTIEVYQQQTGGKD	GKDSKGSESEHINLKVLGQDNAVVQFKIKK	27	2	5	2947.42	AE_SUMO_Fragment_05	AE_SUMO_Fragment_05	4;5	5.8803e-71	137.24	11214	4	11241	56036;56037;56038	58511;58512;58513	58512		3
GDTIEVYQQQTGGDSKGSE	GDTIEVYQQQTGG	DSKGSE	147.96	9	51849000	0	0	0	0	0	0	0	3617500	0	0	0	0	0	22559000	25672000	0	0	0	PINENDTPTTLEMEEGDTIEVYQQQTGGDS	EVYQQQTGGDSKGSESEHINLKVLGQDNAV	19	1	2	1997.88	AE_SUMO_Fragment_06	AE_SUMO_Fragment_06	2	1.7614e-63	147.96	11203	5	11230	55970;55971;55972	58444;58445;58446	58446		3
GDTIEVYQQQTGGDSKGSESE	GDTIEVYQQQTGG	DSKGSESE	154.1	9	180190000	0	0	0	0	0	0	0	6537600	32395000	0	0	0	0	69813000	71448000	0	0	0	PINENDTPTTLEMEEGDTIEVYQQQTGGDS	YQQQTGGDSKGSESEHINLKVLGQDNAVVQ	21	1	3	2213.96	AE_SUMO_Fragment_06	AE_SUMO_Fragment_06	2;3	3.3001e-31	154.1	11204	5	11231	55973;55974;55975;55976;55977;55978;55979	58447;58448;58449;58450;58451;58452;58453	58450		7
VYQQQTGGDSKGSESEHINLK	VYQQQTGG	DSKGSESEHINLK	98.269	9	30539000	0	0	0	0	0	0	0	0	0	0	0	0	0	10196000	20344000	0	0	0	DTPTTLEMEEGDTIEVYQQQTGGDSKGSES	GGDSKGSESEHINLKVLGQDNAVVQFKIKK	21	1	3	2304.1	AE_SUMO_Fragment_06	AE_SUMO_Fragment_06	3	3.215e-22	98.269	40466	5	40550	193586;193587	201528;201529	201529		2
VYQQQTGGDSKGSESE	VYQQQTGG	DSKGSESE	150.09	9	1555200000	20977000	112290000	68431000	12751000	80152000	44470000	87593000	63103000	173490000	14335000	26759000	24206000	305800000	271770000	167660000	49835000	15832000	15733000	DTPTTLEMEEGDTIEVYQQQTGGDSKGSES	YQQQTGGDSKGSESEHINLKVLGQDNAVVQ	16	1	2	1698.73	AE_SUMO_Fragment_06	AE_SUMO_Fragment_06	2;3	2.2189e-71	150.09	40465	5	40549	193556;193557;193558;193559;193560;193561;193562;193563;193564;193565;193566;193567;193568;193569;193570;193571;193572;193573;193574;193575;193576;193577;193578;193579;193580;193581;193582;193583;193584;193585	201487;201488;201489;201490;201491;201492;201493;201494;201495;201496;201497;201498;201499;201500;201501;201502;201503;201504;201505;201506;201507;201508;201509;201510;201511;201512;201513;201514;201515;201516;201517;201518;201519;201520;201521;201522;201523;201524;201525;201526;201527	201522		41
FDGQPINENDTPTTLEMEEGDTIEVYQQQTGGDSKGSESEHINLK	FDGQPINENDTPTTLEMEEGDTIEVYQQQTGG	DSKGSESEHINLK	43.964	9	5620500	0	0	0	0	5620500	0	0	0	0	0	0	0	0	0	0	0	0	0	______________________________	GGDSKGSESEHINLKVLGQDNAVVQFKIKK	45	1	8	4980.24	AE_SUMO_Fragment_06	AE_SUMO_Fragment_06	4	6.6749e-10	43.964	9719	5	9739	48225	50273	50273	10	1
NDTPTTLEMEEGDTIEVYQQQTGGDSKGSESE	NDTPTTLEMEEGDTIEVYQQQTGG	DSKGSESE	51.758	9	19710000	0	0	0	0	0	0	0	0	0	0	0	0	0	0	19710000	0	0	0	MQVVRFRFDGQPINENDTPTTLEMEEGDTI	YQQQTGGDSKGSESEHINLKVLGQDNAVVQ	32	1	6	3474.47	AE_SUMO_Fragment_06	AE_SUMO_Fragment_06	3	1.4907e-10	51.758	24221	5	24280	115669	120317	120317	10	1
VYQQQTGGHINLKVLGQDNAVVQFK	VYQQQTGG	HINLKVLGQDNAVVQFK	91.883	19	116340000	0	0	0	0	23427000	12144000	0	0	14877000	0	0	0	42779000	23112000	0	0	0	0	DTPTTLEMEEGDTIEVYQQQTGGHINLKVL	NLKVLGQDNAVVQFKIKKHTPLRKLMNAYC	25	1	1	2783.47	AE_SUMO_Fragment_09	AE_SUMO_Fragment_09	4	2.0538e-26	91.883	40474	8	40558	193603;193604;193605;193606;193607	201545;201546;201547;201548;201549;201550	201549		6
VYQQQTGGSEHINLKVLGQDNAVVQFK	VYQQQTGG	SEHINLKVLGQDNAVVQFK	87.72	19	24737000	0	0	0	0	12952000	0	0	0	0	0	0	0	11785000	0	0	0	0	0	DTPTTLEMEEGDTIEVYQQQTGGSEHINLK	NLKVLGQDNAVVQFKIKKHTPLRKLMNAYC	27	1	2	2999.55	AE_SUMO_Fragment_08	AE_SUMO_Fragment_08	4	5.5637e-21	87.72	40485	7	40569	193671;193672	201620;201621	201620		2
FRFDGQPINENDTPTTLEMEEGDTIEVYQQQTGGVLGQDNAVVQFKIKK	FRFDGQPINENDTPTTLEMEEGDTIEVYQQQTGG	VLGQDNAVVQFKIKK	105.28	31	302560000	0	0	0	0	0	0	0	0	0	0	0	0	179250000	0	123310000	0	0	0	______________________________	VLGQDNAVVQFKIKKHTPLRKLMNAYCDRA	49	3	8	5526.69	AE_SUMO_Fragment_10	AE_SUMO_Fragment_10	5	1.4637e-55	105.28	10477	9	10504	52288;52289	54578;54579	54578	11	2
FRFDGQPINENDTPTTLEMEEGDTIEVYQQQTGGIKK	FRFDGQPINENDTPTTLEMEEGDTIEVYQQQTGG	IKK	159.95	33	3422400000	58487000	109450000	64556000	11553000	326640000	80814000	38113000	70179000	53494000	73284000	68644000	87800000	284730000	1497600000	335460000	0	0	261650000	______________________________	DTIEVYQQQTGGIKKHTPLRKLMNAYCDRA	37	2	7	4227.99	AE_SUMO_Fragment_11	AE_SUMO_Fragment_11	4	4.8404e-111	159.95	10471	10	10496	52189;52190;52191;52192;52193;52194;52195;52196;52197;52198;52199;52200;52201;52202;52203;52204;52205	54463;54464;54465;54466;54467;54468;54469;54470;54471;54472;54473;54474;54475;54476;54477;54478;54479	54466	12	17
FDGQPINENDTPTTLEMEEGDTIEVYQQQTGGIKK	FDGQPINENDTPTTLEMEEGDTIEVYQQQTGG	IKK	104.48	33	10829000	3890600	0	0	0	0	0	0	0	6938400	0	0	0	0	0	0	0	0	0	______________________________	DTIEVYQQQTGGIKKHTPLRKLMNAYCDRA	35	1	6	3924.82	AE_SUMO_Fragment_11	AE_SUMO_Fragment_11	3	2.9971e-43	104.48	9728	10	9749	48273;48274	50327;50328	50328	12	2
GDTIEVYQQQTGGIKK	GDTIEVYQQQTGG	IKK	236.77	33	20410000	0	0	0	0	0	0	0	0	0	0	0	0	0	9460600	10950000	0	0	0	PINENDTPTTLEMEEGDTIEVYQQQTGGIK	DTIEVYQQQTGGIKKHTPLRKLMNAYCDRA	16	1	2	1763.91	AE_SUMO_Fragment_11	AE_SUMO_Fragment_11	2	7.5455e-197	236.77	11209	10	11236	55997;55998	58471;58472	58471		2
VYQQQTGGIKK	VYQQQTGG	IKK	50.452	33	4802000	0	0	0	4802000	0	0	0	0	0	0	0	0	0	0	0	0	0	0	DTPTTLEMEEGDTIEVYQQQTGGIKKHTPL	DTIEVYQQQTGGIKKHTPLRKLMNAYCDRA	11	1	1	1248.68	AE_SUMO_Fragment_11	AE_SUMO_Fragment_11	3	6.7847e-05	50.452	40477	10	40561	193613	201556	201556		1
VYQQQTGGKHTPLR	VYQQQTGG	KHTPLR	122.46	34	36674000	0	0	0	0	0	0	0	0	3327600	0	0	0	20597000	6128700	6620400	0	0	0	DTPTTLEMEEGDTIEVYQQQTGGKHTPLRK	EVYQQQTGGKHTPLRKLMNAYCDRAGLSMQ	14	1	1	1611.85	AE_SUMO_Fragment_12	AE_SUMO_Fragment_12	3;4	1.1808e-32	122.46	40481	11	40565	193631;193632;193633;193634;193635;193636;193637	201574;201575;201576;201577;201578;201579;201580	201578		7
VYQQQTGGKHTPLRK	VYQQQTGG	KHTPLRK	67.964	34	1331500	0	0	0	0	1331500	0	0	0	0	0	0	0	0	0	0	0	0	0	DTPTTLEMEEGDTIEVYQQQTGGKHTPLRK	VYQQQTGGKHTPLRKLMNAYCDRAGLSMQV	15	2	2	1739.94	AE_SUMO_Fragment_12	AE_SUMO_Fragment_12	4	1.7248e-06	67.964	40482	11	40566	193638	201581	201581		1
FRFDGQPINENDTPTTLEMEEGDTIEVYQQQTGGKHTPLR	FRFDGQPINENDTPTTLEMEEGDTIEVYQQQTGG	KHTPLR	76.492	34	124320000	0	0	0	0	0	0	0	0	0	0	0	0	0	124320000	0	0	0	0	______________________________	EVYQQQTGGKHTPLRKLMNAYCDRAGLSMQ	40	2	7	4591.16	AE_SUMO_Fragment_12	AE_SUMO_Fragment_12	5	9.4678e-32	76.492	10474	11	10501	52258;52259	54548;54549	54549	13	1
FDGQPINENDTPTTLEMEEGDTIEVYQQQTGGKLMNAYCDR	FDGQPINENDTPTTLEMEEGDTIEVYQQQTGG	KLMNAYCDR	89.456	40	65729000	11632000	0	0	0	0	0	0	0	10606000	0	0	0	0	40510000	2981300	0	0	0	______________________________	QQQTGGKLMNAYCDRAGLSMQVVRFRFDGQ	41	1	6	4707.07	AE_SUMO_Fragment_14	AE_SUMO_Fragment_14	4;5	2.0879e-36	89.456	9735	13	9756;9757	48299;48300;48301;48302	50354;50355;50356;50357	50357	15;16	3
FRFDGQPINENDTPTTLEMEEGDTIEVYQQQTGGKLMNAYCDR	FRFDGQPINENDTPTTLEMEEGDTIEVYQQQTGG	KLMNAYCDR	169.82	40	6880900000	57017000	368280000	246970000	12063000	283280000	268350000	85576000	185770000	55275000	423830000	448870000	324040000	1244500000	1968500000	602800000	192330000	113370000	0	______________________________	QQQTGGKLMNAYCDRAGLSMQVVRFRFDGQ	43	2	7	5010.24	AE_SUMO_Fragment_14	AE_SUMO_Fragment_14	4;5;6	1.5708e-140	169.82	10476	13	10503	52261;52262;52263;52264;52265;52266;52267;52268;52269;52270;52271;52272;52273;52274;52275;52276;52277;52278;52279;52280;52281;52282;52283;52284;52285;52286;52287	54551;54552;54553;54554;54555;54556;54557;54558;54559;54560;54561;54562;54563;54564;54565;54566;54567;54568;54569;54570;54571;54572;54573;54574;54575;54576;54577	54557	15;16	27
VYQQQTGGKLMNAYCDR	VYQQQTGG	KLMNAYCDR	208.08	40	4816900000	249430000	303130000	155220000	25994000	200800000	173060000	169560000	138880000	190950000	160390000	168880000	128290000	656050000	1375200000	496310000	135810000	61924000	27077000	DTPTTLEMEEGDTIEVYQQQTGGKLMNAYC	QQQTGGKLMNAYCDRAGLSMQVVRFRFDGQ	17	1	1	2030.93	AE_SUMO_Fragment_14	AE_SUMO_Fragment_14	2;3	1.7781e-155	208.08	40484	13	40568	193641;193642;193643;193644;193645;193646;193647;193648;193649;193650;193651;193652;193653;193654;193655;193656;193657;193658;193659;193660;193661;193662;193663;193664;193665;193666;193667;193668;193669;193670	201584;201585;201586;201587;201588;201589;201590;201591;201592;201593;201594;201595;201596;201597;201598;201599;201600;201601;201602;201603;201604;201605;201606;201607;201608;201609;201610;201611;201612;201613;201614;201615;201616;201617;201618;201619	201611	16	36
GDTIEVYQQQTGGKLMNAYCDR	GDTIEVYQQQTGG	KLMNAYCDR	135.98	40	165130000	0	0	0	0	0	0	0	8562900	9085700	0	0	0	0	60070000	87413000	0	0	0	PINENDTPTTLEMEEGDTIEVYQQQTGGKL	QQQTGGKLMNAYCDRAGLSMQVVRFRFDGQ	22	1	2	2546.15	AE_SUMO_Fragment_14	AE_SUMO_Fragment_14	3	3.96e-53	135.98	11216	13	11243	56041;56042;56043;56044	58516;58517;58518;58519	58519	16	4
NDTPTTLEMEEGDTIEVYQQQTGGKLMNAYCDR	NDTPTTLEMEEGDTIEVYQQQTGG	KLMNAYCDR	90.944	40	57115000	0	0	0	0	0	0	0	0	0	0	0	0	0	0	57115000	0	0	0	MQVVRFRFDGQPINENDTPTTLEMEEGDTI	QQQTGGKLMNAYCDRAGLSMQVVRFRFDGQ	33	1	5	3806.67	AE_SUMO_Fragment_14	AE_SUMO_Fragment_14	3;4	4.2712e-39	90.944	24225	13	24284	115677;115678	120326;120327	120327	15;16	2

## Sheet: Spectra details
Raw file	Scan number	Scan index	Sequence	Length	Missed cleavages (Trypsin/P)	Missed cleavages (Trypsin/P;GluC)	Modifications	Modified sequence	Oxidation (M) Probabilities	Oxidation (M) Score Diffs	Acetyl (Protein N-term)	Oxidation (M)	Proteins	Charge	Fragmentation	Mass analyzer	Type	Scan event number	Isotope index	m/z	Mass	Mass error [ppm]	Mass error [Da]	Simple mass error [ppm]	Retention time	PEP	Score	Delta score	Score diff	Localization prob	Combinatorics	PIF	Fraction of total spectrum	Base peak fraction	Precursor Full ScanNumber	Precursor Intensity	Precursor Apex Fraction	Precursor Apex Offset	Precursor Apex Offset Time	Matches	Intensities	Mass Deviations [Da]	Mass Deviations [ppm]	Masses	Number of Matches	Intensity coverage	Peak coverage	Neutral loss level	ETD identification type
20171211_MT_SS_9ul_90min_top1_1s_Vitro_Try_GluC_14	3322	126	VYQQQTGGKHTPLR	14	1	1	Unmodified	_VYQQQTGGKHTPLR_			0	0	AE_SUMO_Fragment_12	4	HCD	FTMS	MULTI-MSMS	1	0	403.969	1611.85	0.48637	0.00019648	1.94027	16.528	1.1808e-32	122.46	54.462	NaN	NaN	1	0	0	0	-1	0	0	0	0	y1;y2;y3;y4;y5;y6;y7;y8;y9;y4-H2O;y5-H2O;y6-H2O;y7-H2O;y8-H2O;y9-H2O;y1-NH3;y3-NH3;y8-NH3;a2;b2;b3;b4;b5;b3-NH3;b4-NH3	111923.6;11278.9;251610.3;216931.8;128644.3;23793.5;109371.7;136927.1;19312.5;63083.4;124329;11986.8;83795.2;69777.7;16049.2;14270.1;26321.6;1142;122411.1;48182.9;38550.4;37914.2;9801.1;12696;14374.5	-0.00030460641644936;-0.000364663720858971;-0.000479585716561814;-0.000749644071220246;-0.000668632166934913;-0.00180589636363493;-0.000704445834003309;-0.00222804764985085;-0.000997629701828373;-0.00163597741970989;-0.000809673385788301;0.000186925899129164;-0.00151702154732902;-0.00360878062031134;-0.00142755905608283;-0.00032712637053578;-0.000244237042750228;-0.0117866842180092;-0.00025429443…	-1.73942273418356;-1.26529994136413;-1.24484860300739;-1.54151261429641;-1.07262080861703;-2.4031863733852;-0.871321824071059;-2.5742821985171;-1.03215643173625;-3.49347967076036;-1.33752356110261;0.254859595475629;-1.91913928196462;-4.25818186339338;-1.50500860147156;-2.06920564980939;-0.663274015887616;-13.891438616535;-1.08143966961093;-1.07809600342774;1.41120415928232;-1.99503922912055;-4.88…	175.119256787416;288.203380825121;385.256259599117;486.304208131571;623.363038982067;751.459139263964;808.479501537034;865.50248886245;966.548936918602;468.29452977862;605.352615336986;733.446581755401;790.469749426447;847.493304909121;948.538802161656;158.092730205871;368.229475148943;848.485498397518;235.144358593437;263.13930261053;391.197044373604;519.257209882404;647.3179135652;374.171179629…	25	0.440028	0.0844595	None	Unknown
20171211_MT_SS_9ul_90min_top1_1s_Vitro_Try_GluC_13	4569	705	VYQQQTGGKLMNAYCDR	17	1	1	Oxidation (M)	_VYQQQTGGKLM(ox)NAYCDR_	VYQQQTGGKLM(1)NAYCDR	VYQQQTGGKLM(208.08)NAYCDR	0	1	AE_SUMO_Fragment_14	2	HCD	FTMS	MULTI-MSMS	1	0	1024.47	2046.93	0.16434	0.00016836	1.41833	28.286	1.7781e-155	208.08	208.08	208.08	1	1	0	0	0	-1	0	0	0	0	y1;y2;y3;y4;y5;y6;y7;y8;y9;y10;y11;y12;y13;y14;y7-H2O;y12-H2O;y13-H2O;y14-H2O;y1-NH3;y3-NH3;y4-NH3;y6-NH3;y7-NH3;y10-NH3;y11-NH3;y12-NH3;y13-NH3;y14-NH3;a2;b2;b3;b4;b5;b8;b4-NH3;b5-NH3;b8-NH3	166019;49578.8;114900.1;159298;96665.2;136508.3;70318.1;21408.3;41012.7;72627.5;134535.7;106468.6;27347;8388.6;3236;2277.6;15947.8;30726.8;11353.2;19150;10228.1;22983.8;3280.5;1419;12598;8891.6;20212;4942.5;182807.5;118937.9;133737.3;54838.7;20126;7962.5;13886;11912.1;7472.7	-0.000261842038582927;-0.000270466759843657;-0.000483667085802608;-0.000835313266406956;-0.00081048008939888;-0.000645748281613123;-0.00165652202895217;-0.00108202574165261;0.000661010958310726;-0.000583616290668942;-0.00228238013164628;-0.00278562919947944;-0.00380033605097196;0.00687013636843403;-0.00103673462047027;0.00562203084973589;0.0043248746367226;0.000454946575928261;-0.0004150834012648…	-1.4952216411186;-0.932174165424529;-1.07439308695568;-1.36212951376151;-1.18443137257315;-0.808883442102243;-1.75227145235205;-1.02228305148655;0.557094139291795;-0.469312286025352;-1.75489467981984;-1.98742443370636;-2.48438749107532;4.1442905013937;-1.11795905889532;4.06330967097257;2.86099383257147;0.277451943965726;-2.62556772716348;-1.78020697126717;1.97614104088329;-0.851929285697522;-6.26…	175.119214023039;290.14616567976;450.177027081486;613.240707265966;684.277796220589;798.320558935981;945.356968938029;1058.44045842214;1186.53367840314;1243.55638675399;1300.57954924143;1401.6277309646;1529.68732318285;1657.73523022183;927.34578446432;1383.60875861825;1511.66863328586;1639.73108072532;158.092818162901;433.150765410912;596.212144651912;781.294029693464;928.334583458654;1226.524887…	37	0.31882	0.136531	None	Unknown
20171211_MT_SS_9ul_90min_top1_1s_Vitro_Try_GluC_06	4802	1045	GDTIEVYQQQTGGKDSK	17	1	2	Unmodified	_GDTIEVYQQQTGGKDSK_			0	0	AE_SUMO_Fragment_05	2	HCD	FTMS	MULTI-MSMS	1	0	927.447	1852.88	0.37305	0.00034599	2.67782	33.472	3.2744e-136	241.17	241.17	NaN	NaN	1	0	0	0	-1	0	0	0	0	y1;y2;y3;y4;y5;y6;y7;y8;y9;y10;y11;y12;y13;y2-H2O;y5-H2O;y6-H2O;y7-H2O;y8-H2O;y9-H2O;y10-H2O;y11-H2O;y13-H2O;y1-NH3;y8-NH3;y9-NH3;y10-NH3;y11-NH3;y12-NH3;a2;b2;b3;b4;b5;b6;b3-H2O;b4-H2O;b5-H2O;b6-H2O	3018.8;23594;7470.8;8609.6;27876.8;37765.8;32853.9;6192.2;8312.5;3837.6;31667;10906.3;5572.7;2144.4;2833.5;2282.3;3067.2;5045;4123.4;3387.5;1747.1;1806.1;2251.6;16782.4;17144.9;15150.7;2549.3;601;1031.2;4429.7;45925.1;8373;9704.5;3037.5;33046.8;16769.2;13944.3;6987	-0.000654828081309233;-0.000670809580753939;-0.000387939754148192;-0.00161572065786686;-0.00150578495367881;-0.00166645125614195;-0.00236626056937439;-0.00388661655938449;-0.000976248044707972;0.00100854349625479;-0.0035234176857557;-0.00602861142033362;0.00594367914050054;-0.000812178228784433;-0.000769848544564411;-0.00122194524669794;-0.00213313922279212;-0.00487809208823364;-0.006579208684001…	-4.45117724623077;-2.86492617215197;-1.11102715119539;-3.38535049126488;-2.81829301733015;-2.81822986381069;-3.41767513681436;-4.73735094919314;-1.02928127251951;0.936844823973072;-2.84238293598451;-4.50343071910296;4.04965128550513;-3.75773441549731;-1.49114999457049;-2.13142256677404;-3.1632574497501;-6.07929943139914;-7.07084059551223;3.93108596143179;-1.7296982184033;2.81501255010518;-3.76509…	147.113458998681;234.145503390081;349.172163552254;477.268354350858;534.289708138754;591.311332528656;692.359710812069;820.419808679459;948.475475822345;1076.5320685422;1239.59992904169;1338.67084815162;1467.70146895726;216.135080072429;516.278407516045;573.300323336347;674.348913004423;802.410235468688;930.470514096684;1058.51835127277;1221.58795391621;1449.69276704677;130.086744857981;803.39155…	38	0.500772	0.223529	None	Unknown
20171211_MT_SS_9ul_90min_top1_1s_Vitro_Try_GluC_14	5321	1125	GDTIEVYQQQTGGIKK	16	1	2	Unmodified	_GDTIEVYQQQTGGIKK_			0	0	AE_SUMO_Fragment_11	2	HCD	FTMS	MULTI-MSMS	1	1	882.96	1763.91	-0.19333	-0.0001707	2.19351	35.571	7.5455e-197	236.77	232.72	NaN	NaN	1	0	0	0	-1	0	0	0	0	y1;y4;y5;y6;y7;y8;y9;y10;y11;y12;y7-H2O;y8-H2O;y9-H2O;y10-H2O;y12-H2O;y1-NH3;y7-NH3;y8-NH3;y9-NH3;y10-NH3;y11-NH3;a2;b2;b3;b4;b5;b6;b3-H2O;b4-H2O;b5-H2O;b6-H2O	14624;24969.2;49545.3;50792.6;9947.9;14739.9;13231.4;64264.8;24365.7;13827.8;5700.7;7941.8;4819.5;870.9;7895.4;12851.2;23423.1;38610.2;26618.8;7584.3;2132.5;3310.6;8952.3;96273.4;14234.3;16705.3;6454.1;61118.6;27798.1;22989.7;11338.3	-0.000249978902331804;-0.0011032147239689;-0.00108019712206442;-0.00114724361390017;-0.0027213628369509;-0.00173425861703436;-0.00376042714106006;-0.00241426766956465;-0.00367475947064122;-0.00596242006008652;0.000488133762019061;-0.00651375017162081;-0.00589073596631806;-0.00178443728668753;0.00997385555615438;-0.000373961849135185;-0.00193596422832343;-0.0024700451924673;-0.00528359256804833;-0…	-1.69922991387131;-2.47738390821975;-2.15034850911063;-1.90135039084168;-3.72053611664802;-2.01774978562969;-3.80778868304955;-2.09822483565947;-2.94052838979407;-4.32454754851892;0.684206983402066;-7.7406829304319;-6.07572041419317;-1.5755052530002;7.32988009272364;-2.87471396500108;-2.70985411918855;-2.93188959701155;-5.44398934821011;-2.43770174802924;-2.52299338441303;-3.06124662785216;-2.503…	147.113054149502;445.314398107024;502.335838813022;603.383584333614;731.443735964237;859.501326371417;987.561930051341;1150.62391243017;1249.69358683817;1378.73846759496;713.429961781338;841.495541176672;969.553495673866;1132.61271791349;1360.71196663304;130.086629030949;714.416401464128;842.475513056492;970.536904115268;1133.59771243413;1232.66647298656;145.061212668248;173.056116534416;274.1037…	31	0.435015	0.128099	None	Unknown
20171211_MT_SS_9ul_90min_top1_1s_Vitro_Try_GluC_14	6107	1518	GDTIEVYQQQTGGKDSKGSESEHINLK	27	2	5	Unmodified	_GDTIEVYQQQTGGKDSKGSESEHINLK_			0	0	AE_SUMO_Fragment_05	4	HCD	FTMS	MULTI-MSMS	1	1	737.861	2947.42	0.33381	0.0002463	2.36537	43.029	5.8803e-71	137.24	136.56	NaN	NaN	1	0	0	0	-1	0	0	0	0	y1;y2;y3;y4;y5;y6;y7;y8;y9;y10;y14;y15;y16;y17;y18;y19;y20;y21;y10-H2O;y15-H2O;y16-H2O;y17-H2O;y18-H2O;y19-H2O;y20-H2O;y1-NH3;y3-NH3;y9-NH3;y18-NH3;y19-NH3;y20-NH3;y21-NH3;a2;b2;b3;b4;b5;b6;b2-H2O;b3-H2O;b4-H2O;b5-H2O;b6-H2O	46370.1;33698.7;133525.7;63673.7;70517.2;15066.3;51788;16795.7;11486.4;89608;19981.3;54525.7;149034.3;149313;24398.2;29271;11957.2;32379.9;14012.1;15724.4;22340.9;41205.2;9076.5;39563.4;50814.5;22923.1;24737.1;1349.6;104044.7;127796.9;69019.9;11624.5;14133.8;33388.7;220767.1;17271.2;17098.2;6789.6;827.8;141906.2;56836.5;25920.2;26531.4	-0.00031926566026641;-0.000469245396061524;-0.000658498859024803;-0.000918230372406015;-0.00137259471785001;-0.000577246969442058;-0.00276263614159689;-0.0043497936123913;-0.00498468021328335;-0.0036198817647346;-0.00539790642937987;-0.00316445911221308;-0.00435663600933367;-0.00333067837573253;-0.00426687377716917;-0.00623781094054721;0.00983333411795684;-0.0015651584412808;0.00736396420006713;0…	-2.17020516463127;-1.80342120621571;-1.7595608700657;-1.88422672972716;-2.19831770387092;-0.766162853478463;-3.28705188847381;-4.48661594549383;-4.71794193423596;-3.25073745301942;-3.43420265517093;-1.94278404321575;-2.58423755888916;-1.86394607951908;-2.22818391908796;-3.05323590093655;4.52928025353438;-0.670552206628722;6.72179392375833;5.9583056662298;-3.76762056509805;4.28785022076697;-9.2447…	147.11312343626;260.197337396396;374.240454097059;487.324777808972;624.384144035718;753.425941784169;840.460155583242;969.504335836912;1056.53699913341;1113.55709805856;1571.80777356053;1628.82700383681;1685.84965973731;1786.89631225378;1914.95582596058;2043.01637440914;2171.05888077548;2334.13360780634;1095.5355495263;1610.80367703072;1667.84102220713;1768.87483221876;1896.95853134835;2025.00198…	43	0.335317	0.0968468	None	Unknown
20171206_MT_SS_9ul_90min_top1_1s_Vitro_06	8180	2921	FDGQPINENDTPTTLEMEEGDTIEVYQQQTGGGSHMSEEKKDSK	44	2	9	2 Oxidation (M)	_FDGQPINENDTPTTLEM(ox)EEGDTIEVYQQQTGGGSHM(ox)SEEKKDSK_	FDGQPINENDTPTTLEM(1)EEGDTIEVYQQQTGGGSHM(1)SEEKKDSK	FDGQPINENDTPTTLEM(129.25)EEGDTIEVYQQQTGGGSHM(129.25)SEEKKDSK	0	2	AE_SUMO_Fragment_02	5	HCD	FTMS	MULTI-MSMS	1	2	987.237	4931.15	-0.052173	-5.1507e-05	-1.38048	68.998	2.051e-78	129.25	129.25	129.25	1	1	0	0	0	-1	0	0	0	0	y1;y2;y3;y4;y13;y14;y15;y16;y17;y18;y19;y20;y21;y22;y23;y24;y25;y26;y27;y2-H2O;y14-H2O;y19-H2O;y20-H2O;y21-H2O;y23-H2O;y25-H2O;y1-NH3;y2-NH3;y16-NH3;y17-NH3;y18-NH3;y26(2+);a2;b2;b3;b4;b5;b6;b7;b8;b10;b11;b14;b2-H2O;b4-H2O;b6-H2O;b8-H2O;b10-H2O;b11-H2O;b14-H2O;b6-NH3;b8-NH3;b11-NH3;b14-NH3;b34(2+)	6222;31493.3;14677;8503.6;15388;30451.7;32351.7;8851.6;16289.7;18663;84805.3;44618.2;70309.7;22955.9;26833.9;3325.8;39042.2;5325.4;5386.8;2446.3;1868.1;14567.9;6491;26308.5;2664.9;5174.7;3444;931.1;19240.5;28689.5;32894.8;4935.3;31937.9;97934;17706.9;78263.1;6155.6;34815.9;11367;13078.8;14772.4;43866.7;3489;1139.1;18735.3;4256.1;3871.9;1686;10633.7;3793.9;2985.7;6293.6;14446.9;3449.3;16289.7	0.000268582197691103;0.000467249598926855;0.00101254872555501;0.00139182596166165;0.00796608265636678;0.0112093772115713;0.00593843033880148;0.00339883881929381;0.000169966082921746;0.00525200403512827;0.00420549574664619;0.00318741148066692;0.00606788733875874;0.00862453114359596;0.00970095472939647;0.0144475966139908;0.00748555844256771;-0.00277327422736562;0.0228811701254017;0.0005458196028200…	1.82569212485436;1.99556200409317;2.89986686362417;2.91625187326358;5.5488015460957;7.50967329807359;3.72616421478235;1.97403478755927;0.0918817874451564;2.65535993467019;1.96431091923594;1.42293782444208;2.5613044597903;3.47463128599082;3.75541746881997;5.35450831432836;2.71684437194156;-0.96150922073596;7.59336785188816;2.52537918461279;7.47626972602665;2.49427450163902;7.68329986698219;2.29750…	147.112535588402;234.144365330901;349.170763063774;477.265346804238;1435.64021711534;1492.65843754439;1593.71138696536;1721.77250406828;1849.83431045242;1977.88780592586;2140.95218097245;2240.02161297292;2369.06132559326;2482.14283292986;2583.18943498037;2698.21163137049;2755.24005713226;2884.29290906113;3013.30984771297;216.133722074597;1474.64805736867;2122.94052658548;2221.99716342759;2351.051…	55	0.356825	0.162651	None	Unknown
20171211_MT_SS_9ul_90min_top1_1s_Vitro_Try_GluC_05	8761	2996	VYQQQTGGSEHINLKVLGQDNAVVQFK	27	1	2	Unmodified	_VYQQQTGGSEHINLKVLGQDNAVVQFK_			0	0	AE_SUMO_Fragment_08	4	HCD	FTMS	MULTI-MSMS	1	1	750.894	2999.55	0.20344	0.00015276	337.322	72.057	5.5637e-21	87.72	85.637	NaN	NaN	1	0	0	0	-1	0	0	0	0	y1;y2;y3;y4;y5;y6;y7;y8;y9;y10;y11;y10-H2O;y1-NH3;y3-NH3;y7-NH3;y8-NH3;y9-NH3;y10-NH3;y11-NH3;a2;b2;b3;b4;b5;b6;b7;b8;b10;b15;b8-H2O;b10-H2O;b6-NH3;b8-NH3	14595.4;51183.4;26053.3;82390.6;60263.9;25811;23263.6;19790.2;2179.3;15190.7;4500.5;1389.1;7526.6;31257.7;3298.2;6579.3;1995.6;15676.6;3267.1;45207.9;19228.5;22734.1;9790.9;7247.3;1636.1;1555.8;5936.2;3267.2;7149;4565.8;2013.7;1404.1;4057.4	-0.000373317772357495;-0.000654923647573469;-0.00111214481933075;-0.00137755435480358;-0.00145217005456288;-0.0011856472681302;-0.00198731551893161;-0.00313388554002358;0.000753420024238949;-0.00258757776828134;0.00100659042959705;-0.00404887158560996;-0.000546020981005313;0.000101674014558739;-0.00223591350800234;-0.00169783885519337;0.000695893444571993;-0.00570672437106623;-0.00685768436346734…	-2.53762292903368;-2.22625425853553;-2.63391063948644;-2.64248805119691;-2.3407823578499;-1.71481295661961;-2.46730917104631;-3.40459606689569;0.718541014591571;-2.3404999925186;0.825990358300459;-3.72290472133852;-4.19735881296067;0.250914897154262;-2.83589772009228;-1.87926548179469;0.674632443450198;-5.2425355591888;-5.7069943782856;-2.00724321836851;-2.07825483311443;-1.62398028789864;-0.8184…	147.113177488372;294.181873010448;422.240907743019;521.309587068755;620.378075600655;691.414922865668;805.458651981119;920.48674158314;1048.54143178898;1105.56623651037;1218.64670632257;1087.55713311789;130.086801090081;405.213144822685;788.432351477608;903.458756434955;1031.51494021406;1088.54280655547;1201.62802149586;235.144576291356;263.139565792174;391.198231730717;519.256598931968;647.31587…	33	0.268361	0.104762	None	Unknown
20171211_MT_SS_9ul_90min_top1_1s_Vitro_Try_GluC_13	9148	2994	VYQQQTGGHINLKVLGQDNAVVQFK	25	1	1	Unmodified	_VYQQQTGGHINLKVLGQDNAVVQFK_			0	0	AE_SUMO_Fragment_09	4	HCD	FTMS	MULTI-MSMS	1	1	696.875	2783.47	0.3626	0.00025269	1.66431	69.041	2.0538e-26	91.883	91.883	NaN	NaN	1	0	0	0	-1	0	0	0	0	y1;y2;y3;y4;y5;y6;y7;y8;y10;y11;y12;y19;y1-NH3;y3-NH3;y7-NH3;y8-NH3;y10-NH3;y11-NH3;y12-NH3;a2;b2;b3;b4;b5;b6;b8;b13;b14;b6-H2O;b8-H2O;b13-H2O;b5-NH3;b8-NH3	102447.2;321471.1;156145.7;520320;361083.3;192339.4;111504.5;116374.7;96695.6;35124.1;12657.7;5061.7;68786.2;204003.9;20298.3;45670.8;70450.4;20735;3781.4;317822.5;140794.6;129397;71182;54045.6;16337.6;34527;45744.4;1237.9;39625.6;10199.3;39711.4;30323.8;21489	-0.000237782637810824;-0.000498404306483735;-0.000752837837296738;-0.00130427806425359;-0.00160063312853254;-0.00187338152750272;-0.00212696031564974;0.0102077944779921;-0.0020758263656262;-0.00221976892157727;-0.00321939631703572;-0.000317301367886103;-0.000321830088807928;0.000464569833297901;-0.000983179544164159;0.00219073628704791;-0.00224728420243991;-8.82677570643864E-05;-0.002788005049524…	-1.61632602149853;-1.69420558295914;-1.7829595951531;-2.50192645586904;-2.58009237985134;-2.70948688282757;-2.64068173041629;11.0897223961784;-1.87761461769156;-1.82149841562142;-2.44315781373126;-0.155759453458719;-2.4739684637665;1.14648365998915;-1.2470075644287;2.42484308290632;-2.06449514975766;-0.0734572203276614;-2.14347767617865;-1.45607885851107;-1.7385614862831;-1.55434451302453;-1.3605…	147.113041953238;294.181716491107;422.240548436037;521.309513792464;620.378224063729;691.415610599928;805.458791625916;920.473399903122;1105.56572475897;1218.64993268192;1317.71934622552;2037.12430186587;130.086576899189;405.212781926867;788.431098743644;903.454867859813;1088.5393471153;1201.62125207926;1300.69236573275;235.144446687858;263.139476405259;391.198204489283;519.256880420392;647.31761…	33	0.2905	0.0639535	None	Unknown
20171206_MT_SS_9ul_90min_top1_1s_Vitro_01	9542	3360	FRFDGQPINENDTPTTLEMEEGDTIEVYQQQTGGIKK	37	2	7	Oxidation (M)	_FRFDGQPINENDTPTTLEM(ox)EEGDTIEVYQQQTGGIKK_	FRFDGQPINENDTPTTLEM(1)EEGDTIEVYQQQTGGIKK	FRFDGQPINENDTPTTLEM(159.95)EEGDTIEVYQQQTGGIKK	0	1	AE_SUMO_Fragment_11	4	HCD	FTMS	MULTI-MSMS	1	2	1062	4243.99	0.28253	0.00030004	-0.628546	80.782	4.8404e-111	159.95	159.66	159.95	1	1	0	0	0	-1	0	0	0	0	y1;y3;y4;y5;y6;y7;y8;y9;y10;y11;y12;y13;y14;y15;y16;y17;y24;y7-H2O;y8-H2O;y9-H2O;y10-H2O;y12-H2O;y1-NH3;y7-NH3;y8-NH3;y9-NH3;y10-NH3;y11-NH3;y16-NH3;y17-NH3;b2;b4;b5;b6;b7;b8;b9;b10;b11;b12;b13;b6-H2O;b13-H2O;b2-NH3;b6-NH3;b9-NH3;b10-NH3;b12-NH3;b13-NH3	47744.4;40883.6;94930.3;221633.4;245311.8;90201.6;101693.1;129730.4;372485;139902;150617.7;30669.1;36338.2;7713.8;36048.6;2339.2;25823.4;21363.3;30715.2;42096.2;5710;38583.3;31759;100705.3;150861.4;108848.8;30204.3;14737.8;6415.6;1667;55471.3;238066.7;93892;1227691.6;92132.4;321327.8;143708.2;128672.2;31909.4;142829;98790;17858;49831;72912.7;38446.4;12721;3604.2;29529.2;23028.8	0.000266786442665534;0.00129910316462656;0.000678463387089323;0.000895586729939168;0.00105515083430419;0.00107867699568942;0.000910104434410641;-0.000396559523665019;0.000456556680546782;-0.000474007090815576;0.000337164963184478;-0.00396551753715357;0.00151920075359158;0.00287821545452971;0.00285619895589662;0.033713370281248;4.52831877737481E-05;-0.00537439107870341;-0.00166040343890472;0.00183…	1.81348542693455;3.3456987934161;1.52356650599777;1.78285159702077;1.74872951981566;1.47473079156687;1.0588782198991;-0.401555449209929;0.396791527390814;-0.379299621804913;0.244547107123163;-2.65817331574889;0.953754976168136;1.6852480537253;1.61832574040452;17.800827370113;0.0167016024128294;-7.53311075166438;-1.97316911870602;1.89603188426183;2.47987329508158;0.966457388158911;1.11127961569115…	147.112537384157;388.290532065535;445.312616428913;502.33386302917;603.381381939166;731.439935924404;859.498682008366;987.558566183724;1150.62104160582;1249.69038608579;1378.73216800994;1491.82053467284;1592.86272842865;1707.88831244595;1764.90979818604;1893.92153411092;2711.30797239931;713.435824306179;841.490687829939;969.545766648213;1132.60812475156;1360.7206254101;130.086110507057;714.413646…	49	0.53813	0.152648	None	Unknown
20171206_MT_SS_9ul_90min_top1_1s_Vitro_05	9735	3403	FRFDGQPINENDTPTTLEMEEGDTIEVYQQQTGGKLMNAYCDR	43	2	7	2 Oxidation (M)	_FRFDGQPINENDTPTTLEM(ox)EEGDTIEVYQQQTGGKLM(ox)NAYCDR_	FRFDGQPINENDTPTTLEM(1)EEGDTIEVYQQQTGGKLM(1)NAYCDR	FRFDGQPINENDTPTTLEM(169.82)EEGDTIEVYQQQTGGKLM(169.82)NAYCDR	0	2	AE_SUMO_Fragment_14	4	HCD	FTMS	MULTI-MSMS	1	2	1261.56	5042.23	-0.49016	-0.00061837	-1.5818	81.605	1.5708e-140	169.82	169.82	169.82	1	1	0	0	0	-1	0	0	0	0	y1;y2;y3;y4;y5;y6;y7;y8;y9;y10;y11;y12;y13;y14;y15;y16;y17;y18;y22;y23;y5-H2O;y12-H2O;y14-H2O;y15-H2O;y16-H2O;y18-H2O;y1-NH3;y11-NH3;y13-NH3;y14-NH3;y15-NH3;y16-NH3;b2;b4;b5;b6;b7;b8;b9;b10;b11;b12;b13;b15;b16;b17;b18;b6-H2O;b13-H2O;b15-H2O;b16-H2O;b2-NH3;b6-NH3;b8-NH3;b12-NH3;b15-NH3	305453.9;117107.3;380868.6;462022;255509.3;330552.4;267744.4;53717.5;234944.4;288447.7;567190;456872.9;138421.2;154133.2;58306.8;177255;41973;13742.9;16653.9;12234.2;47564.4;49886.2;115555.8;73428.5;3610.8;15224.7;17979.6;14038.7;105785.7;66081.4;34247.3;45071.4;117764.3;580818.6;175205.7;2532258.6;132210.5;727959.9;335771.6;311537.4;160754.2;431056.8;538728.3;39957.8;28372.6;10472.2;5363.7;33115…	0.000475435963124937;0.00104257099502547;0.00185460838417839;0.00242771076943882;0.00525530345055358;0.00287245512413392;0.00253097974336924;0.0149432871144199;0.00227039531955597;0.00666458509999757;0.00294726227798492;0.00459866188475644;0.00566405736481101;0.00784274710895261;0.00101498063236249;0.00191771648701433;0.00687333176733773;0.00528141742506705;0.0160862493708009;0.00682243010032835;…	2.7149388914406;3.5932775837035;4.11975268777841;3.95884300972504;7.68014111469574;3.59813830542564;2.67728597521443;14.1184260746152;1.91347151824856;5.35932589503834;2.26612369133475;3.28096113592422;3.70277789683997;4.7310038222016;0.568361980044567;0.984018570704511;3.35624103983281;2.42604081601447;6.27599552401721;2.53415536615544;-6.10023459870635;11.379938187587;10.6726479501167;6.6997506…	175.118476745037;290.144852642005;450.174688806016;613.23744424193;684.271730437049;798.317040732576;945.352781436257;1058.42443310929;1186.53206901878;1243.5491385526;1300.57431959902;1401.62034667352;1529.67785878944;1657.73425761109;1785.79966288897;1948.86208869141;2047.92554699233;2176.96973200287;2563.13907638103;2692.1909332965;666.270485460467;1383.59863538215;1639.71403558126;1767.778269…	56	0.491587	0.152174	None	Unknown
20171206_MT_SS_9ul_90min_top1_1s_Vitro_17	9918	3845	FRFDGQPINENDTPTTLEMEEGDTIEVYQQQTGGKDSK	38	2	7	Oxidation (M)	_FRFDGQPINENDTPTTLEM(ox)EEGDTIEVYQQQTGGKDSK_	FRFDGQPINENDTPTTLEM(1)EEGDTIEVYQQQTGGKDSK	FRFDGQPINENDTPTTLEM(150.82)EEGDTIEVYQQQTGGKDSK	0	1	AE_SUMO_Fragment_05	4	HCD	FTMS	MULTI-MSMS	1	2	1084.25	4332.96	0.046365	5.0271e-05	4.25229	78.173	3.8277e-100	150.82	150.82	150.82	1	1	0	0	0	-1	0	0	0	0	y1;y2;y3;y4;y5;y6;y7;y8;y9;y10;y11;y12;y13;y14;y15;y16;y17;y22;y2-H2O;y4-H2O;y7-H2O;y8-H2O;y9-H2O;y10-H2O;y13-H2O;y15-H2O;y17-H2O;y1-NH3;y2-NH3;y8-NH3;y9-NH3;y10-NH3;y11-NH3;y12-NH3;y23(2+);y25(2+);y27(2+);b2;b4;b5;b6;b7;b8;b9;b10;b11;b12;b13;b6-H2O;b12-H2O;b13-H2O;b2-NH3;b6-NH3;b7-NH3;b9-NH3;b10-NH3;b11-NH3;b12-NH3;b13-NH3	25723;113848.8;31429.1;53987.9;148002.6;281912.4;246439;76147.7;82337.1;189635.5;230987.3;74890.6;86271.1;11636;17336.6;6749.6;9410.4;4260.5;25275;13450.2;17306.4;19030.9;18847.7;48524;17992;1363.6;1879.2;14871.7;1796;110920.6;109926.4;97603;39779.6;15754.7;2560.7;11545.7;1704.2;36457.2;210857.6;71864.3;1041264.4;73996.9;266328.6;6323.5;137182.1;38206.3;120761.3;98186.7;14038.4;11591.1;44113.9;67…	-0.000401856517811439;-0.000712641571794848;-0.00115110150250075;-0.000968325037831619;-0.00183125363651016;-0.00199319270325304;-0.00312641963421356;-0.00548372042203482;-0.00643943080308418;-0.00531535374852865;-0.00473237440314733;-0.00596511337812444;-0.00535408141763583;-0.00208867720266426;-0.00840901111496351;0.0156541832941457;-0.0115007140580019;0.00963184319789434;-0.000402527684229881;…	-2.73161416750963;-3.04358372959414;-3.29665164287948;-2.02889284927555;-3.42745235980884;-3.37079892135626;-4.51559522141452;-6.68402894339291;-6.78920422991182;-4.93744931519256;-3.81765896955269;-4.45599728216082;-3.64790818683749;-1.32128397313902;-4.9998652044624;8.71201236972388;-6.20352763009514;3.8510040616098;-1.86239293975449;-4.17797181537087;-8.66304518690852;0.480845138780976;-9.0950…	147.113206027118;234.145545222072;349.172926714002;477.267706955238;534.290033607437;591.311659270103;692.360470971134;820.421405783322;948.480939005103;1076.53839243945;1239.6011379984;1338.67078465358;1467.71276671782;1580.793565294;1681.84756410202;1796.85044393961;1853.89906256056;2501.1251725006;216.134670421884;459.258092711267;674.352621812435;802.40497154407;930.472397573164;1058.52334089…	59	0.519456	0.166181	None	Unknown
20171206_MT_SS_9ul_90min_top1_1s_Vitro_18	10892	4424	FRFDGQPINENDTPTTLEMEEGDTIEVYQQQTGGDSKGSESEHINLK	47	2	9	Oxidation (M)	_FRFDGQPINENDTPTTLEM(ox)EEGDTIEVYQQQTGGDSKGSESEHINLK_	FRFDGQPINENDTPTTLEM(1)EEGDTIEVYQQQTGGDSKGSESEHINLK	FRFDGQPINENDTPTTLEM(168.91)EEGDTIEVYQQQTGGDSKGSESEHINLK	0	1	AE_SUMO_Fragment_06	5	HCD	FTMS	MULTI-MSMS	1	3	1060.89	5299.4	0.10958	0.00011625	3.10875	78.288	5.5685e-141	168.91	168.91	168.91	1	1	0	0	0	-1	0	0	0	0	y1;y2;y3;y4;y5;y6;y7;y8;y9;y10;y13;y14;y15;y16;y17;y18;y20;y21;y22;y23;y26;y27;y10-H2O;y13-H2O;y14-H2O;y15-H2O;y16-H2O;y17-H2O;y18-H2O;y20-H2O;y22-H2O;y1-NH3;y2-NH3;y3-NH3;y9-NH3;y17-NH3;y18-NH3;y21-NH3;y13(2+);y14(2+);y15(2+);y19(2+);y28(2+);y36(2+);b2;b4;b5;b6;b7;b8;b9;b10;b11;b12;b13;b14;b15;b17;b18;b7-H2O;b13-H2O;b14-H2O;b17-H2O;b18-H2O;b2-NH3;b6-NH3;b12-NH3;b13-NH3;b15-NH3	347368.6;271030.7;1045783.5;550848.4;720229.3;193412.5;609680.3;249346;388120.4;1572415.4;94462.6;186820.6;413692.8;1507841.2;212275.1;232225.5;838943.6;320863.7;457453.7;100140.6;144624.1;34591;291757.7;65107.2;64864.4;213334.6;49571;103579.9;125945.4;169079.7;165837.5;171654.9;5018.5;168624.2;44938;740022.4;1248038.2;122877.8;178201.7;309612.1;543195.3;152651.9;80906.6;41284;194727.4;912544.4;3…	-0.000242772272770253;-0.000311568247013838;-0.000434966536204229;-0.000712876471084201;-0.00149438816811198;-0.000949150064457172;-0.00180200436636824;-0.00636025693029296;-0.00517742391207321;-0.0029711273441535;-0.00222444831274515;-0.00230464674996256;-0.00339345942984437;-0.00317611414880048;-0.00739774748285527;-0.00343305432215857;-0.00696498725756101;-0.000769168061651726;-0.0068469880247…	-1.65024297854783;-1.19743129940924;-1.16226557350036;-1.46283711386198;-2.39337896531949;-1.25977822544057;-2.14407121391812;-6.56030458651929;-4.90037071281387;-2.6681425499445;-1.54078649584759;-1.53568259201259;-2.17843126084257;-1.91470452215872;-4.14007306009582;-1.79279386093158;-3.15722946445921;-0.333680088459768;-2.81288094286497;1.59468857694868;-1.62679032544951;0.257672497222233;7.63…	147.113046942873;260.197179719247;374.240230564736;487.324572455071;624.384265829168;753.426313687265;840.459194951466;969.50634630023;1056.53719187711;1113.55644930414;1443.70963708471;1500.73118100675;1557.75373354303;1658.80119467185;1786.86399381658;1914.91860663482;2206.04404461746;2305.10626271446;2434.15493363062;2547.22808858746;2820.33282394285;2949.37006897735;1095.53454396452;1425.7027…	69	0.486607	0.169533	None	Unknown
20171206_MT_SS_9ul_90min_top1_1s_Vitro_13	10998	4278	FRFDGQPINENDTPTTLEMEEGDTIEVYQQQTGGVLGQDNAVVQFKIKK	49	3	8	Oxidation (M)	_FRFDGQPINENDTPTTLEM(ox)EEGDTIEVYQQQTGGVLGQDNAVVQFKIKK_	FRFDGQPINENDTPTTLEM(1)EEGDTIEVYQQQTGGVLGQDNAVVQFKIKK	FRFDGQPINENDTPTTLEM(105.28)EEGDTIEVYQQQTGGVLGQDNAVVQFKIKK	0	1	AE_SUMO_Fragment_10	5	HCD	FTMS	MULTI-MSMS	1	4	1109.54	5542.68	0.75638	0.00083924	726.581	82.409	1.4637e-55	105.28	105.28	105.28	1	1	0	0	0	-1	0	0	0	0	y1;y2;y3;y17;y18;y19;y20;y22;y23;y24;y26;y28;y29;y1-NH3;y20-NH3;y22-NH3;y24-NH3;y21(2+);y25(2+);y28(2+);b2;b4;b5;b6;b7;b8;b9;b10;b11;b12;b13;b14;b6-H2O;b12-H2O;b13-H2O;b2-NH3;b6-NH3;b8-NH3;b10-NH3;b12-NH3	129898.1;218572.4;225922.6;155134.8;227022.7;99461.2;100147.3;520173.4;173825;400037;60032.5;134941.1;50550.5;69669.6;231692.7;112959.9;91540.7;30964;19840.2;23091.4;220503.4;1002465.7;351958.4;5472138.7;414792.8;1459776.2;633113.9;670477.8;227448;529456.8;758615.9;24414.5;73028;40557.9;232195.9;294605.2;66061;42643.4;44655.5;48599.8	-0.000215167174758335;-0.000396017130299242;-0.000293499411498033;-0.00345554001069104;-0.00711989259139045;-0.0079709657593412;-0.00729629092620598;-0.00425316605242188;-0.0159881570166363;7.54614598008629E-05;0.00848952744763665;-0.0230580303286843;0.0306169236373535;-0.00033715333154305;-0.0071131492609311;-0.0093323446044451;-0.00514579597620468;0.00477139960571549;0.00447804249211003;0.00457…	-1.46259777500934;-1.43897305111416;-0.755872686701792;-1.9186396339069;-3.74319862190891;-3.92629927505654;-3.38072163566013;-1.73646524027211;-6.27379169482664;0.0281842810598662;2.93597398461341;-7.52636585931849;9.58989659620383;-2.59176080934275;-3.32207214585484;-3.83683540475039;-1.93421208040161;4.1721638362097;3.20832624532965;2.98860755206662;-0.919893754031247;-0.682540561503993;-1.796…	147.113019337775;275.20816320543;388.292124668112;1801.03649983221;1902.08784265889;2030.14727124346;2158.20517408003;2449.32403700485;2548.40418591202;2677.43071538974;2891.55404377825;3063.63399809163;3192.62291623386;130.086592222432;2141.17844183686;2432.3025670819;2660.40938754568;1143.62709448394;1395.75658760661;1532.30452880706;304.177081221497;566.272544863081;623.294741775537;751.353191…	40	0.320289	0.0862069	None	Unknown
20171206_MT_SS_9ul_90min_top1_1s_Vitro_05	9269	3170	FRFDGQPINENDTPTTLEMEEGDTIEVYQQQTGGGSHMSEEKKDSK	46	3	10	2 Oxidation (M)	_FRFDGQPINENDTPTTLEM(ox)EEGDTIEVYQQQTGGGSHM(ox)SEEKKDSK_	FRFDGQPINENDTPTTLEM(1)EEGDTIEVYQQQTGGGSHM(1)SEEKKDSK	FRFDGQPINENDTPTTLEM(196.34)EEGDTIEVYQQQTGGGSHM(196.34)SEEKKDSK	0	2	AE_SUMO_Fragment_02	5	HCD	FTMS	MULTI-MSMS	1	3	1047.87	5234.32	-0.34169	-0.00035805	-1.68738	76.848	5.9753e-170	196.34	196.34	196.34	1	1	0	0	0	-1	0	0	0	0	y1;y2;y3;y4;y12;y13;y14;y15;y16;y17;y18;y19;y21;y22;y23;y24;y25;y26;y27;y28;y33;y2-H2O;y12-H2O;y14-H2O;y15-H2O;y19-H2O;y23-H2O;y25-H2O;y28-H2O;y33-H2O;y1-NH3;y2-NH3;y16-NH3;y17-NH3;y18-NH3;y21-NH3;y20(2+);b2;b4;b5;b6;b7;b8;b9;b10;b11;b12;b13;b19;b20;b6-H2O;b12-H2O;b13-H2O;b19-H2O;b2-NH3;b6-NH3;b7-NH3;b12-NH3;b13-NH3;b12(2+);b25(2+);b26(2+)	6794.4;51355.1;26411.6;14420.7;11746.6;23504.5;66675;62475;20807.1;27543.1;39255.9;133956;107537.1;38128.7;38855.1;5799.2;60418;19885.3;21101.2;9275.7;44944.1;4856;7431.1;15145.5;7639.4;16673.4;4579.7;22975;8144.8;18214.2;6654.7;891.4;38524.6;46090.4;52120.6;27714.2;19351.4;26504.1;123968.9;52800.9;911515.8;79074.2;217764.1;83177;87019.1;17569.2;68667.4;85575.7;20455.9;27714.2;10506.4;5928.7;7674…	0.00054536636866942;0.000745864229145354;0.0016107370345253;0.00221224513188645;0.00731097955781479;0.00631758596159671;0.00249359840631769;0.00842272017644063;-0.000319332890512669;0.00814579713164676;0.00571355392935402;0.00750049445059631;0.00566095442673031;0.00958310955957131;0.0157299514908118;0.0237011563126543;0.00971321536280811;0.0109031724136912;0.00205727102456876;0.00126991316938074;…	3.70714427949314;3.18549248715032;4.61304314215902;4.63525992313444;5.30311666350093;4.40053060092631;1.67056560517599;5.28498031372012;-0.185467127718389;4.40354695961991;2.8887155507619;3.50335054691645;2.38953436671063;3.86082264619757;6.08936688520661;8.78405434209294;3.52536367601259;3.78020695444522;0.682723288203933;0.401824606559992;2.66471075742111;2.2780368504605;17.0840798190753;6.6645…	147.112258804231;234.144086716271;349.170164875465;477.264526385068;1378.61940849484;1435.64186561204;1492.66715332319;1593.70890267552;1721.77622223999;1849.82633462137;1977.88734437597;2140.94888597375;2369.06173252617;2482.14187435144;2583.18340598361;2698.20237781079;2755.23782947534;2884.27923261449;3013.33067161208;3160.36685819823;3701.63304220681;216.133775533495;1360.59291031022;1474.649…	62	0.462466	0.160526	None	Unknown
20171206_MT_SS_9ul_90min_top1_1s_Vitro_14	10274	3989	FRFDGQPINENDTPTTLEMEEGDTIEVYQQQTGGKHTPLR	40	2	7	Oxidation (M)	_FRFDGQPINENDTPTTLEM(ox)EEGDTIEVYQQQTGGKHTPLR_	FRFDGQPINENDTPTTLEM(1)EEGDTIEVYQQQTGGKHTPLR	FRFDGQPINENDTPTTLEM(76.49)EEGDTIEVYQQQTGGKHTPLR	0	1	AE_SUMO_Fragment_12	5	HCD	FTMS	MULTI-SECPEP	1	-2	922.437	4607.15	-0.099846	-9.2101e-05	-480.159	77.839	9.4678e-32	76.492	11.578	76.492	1	1	0	0	0	-1	0	0	0	0	y1;y3;y4;y8;y9;y10;y11;y12;y13;y14;y15;y16;y17;y19;y31;y11-H2O;y15-H2O;y1-NH3;y12-NH3;y19-NH3;y22(2+);y30(2+);b4;b6;b7;b8;b9;b10;b11;b12;b13;b12-H2O;b6-NH3;b13-NH3;b18(2+)	87182.8;189295.1;121178;208681.7;175782.5;81285.4;49138.2;34605.2;123954.2;11422.8;80830.6;19794.8;25773.2;72157.4;18271.3;46524.1;35852.1;5374.6;60720.5;33339.9;21961;26082.1;311655.1;2463214.6;271247.9;388867.1;176430.4;133362.4;16317;79928.8;139753.8;10300.5;61327.5;22370.1;37044.1	-0.000430722516625792;-0.00178004813511734;-0.00138421945405298;-0.00217275916372728;-0.00247860889919593;-0.00708053132052555;-0.00796068009572082;-0.017471578948971;-0.00487381125958564;0.0038999189482638;-0.0178382730423436;-0.0087363971169907;-0.000290937561885585;-0.0166583323753002;0.0111389843636971;-0.00489901637297407;0.00315428359067482;-0.00018274114097494;-0.00638583721547548;-0.01804…	-2.45959361827527;-4.62041065419462;-2.84640277556748;-2.51040214266665;-2.5643865579064;-6.46852125515892;-6.5108820900402;-12.9348091855455;-3.21960458550443;2.41802727253203;-10.2406055303548;-4.70967137976347;-0.148738800438705;-7.8278149350012;3.15228474217692;-4.0667231389187;1.82975366264013;-1.15591215126472;-4.78804859887932;-8.54743132111694;-5.43313693851581;16.1357553757761;-1.9165392…	175.119382903517;385.257560061535;486.304842706954;865.502433573964;966.550417897799;1094.61359733162;1222.6730549918;1350.74114340205;1513.79187417266;1612.85151435865;1741.91584564684;1854.99080775132;1956.03004076586;2128.09481491628;3533.62252294654;1204.65942864177;1723.88428840391;158.092585820641;1333.70350855882;2111.06965170526;1267.10989361717;1702.77169714308;566.273243644014;751.35413…	35	0.197919	0.0817757	None	Unknown
[truncated: 10 more columns]

## Sheet: Summary
Summary data for Fig 4B
	SUMO-SUMO branch point
	5	6	9	19	31	33	34	40	Total
No PIAS_Dimer	505365000	561430000	276745000	0	0	236383600	0	1391679000	2971602600
No PIAS_Polymer	605950000	480310000	65300000	0	0	229728000	0	1654300000	3035588000
PIAS wt_Dimer	574016000	453657500	142993500	48523000	0	423809000	1331500	963547000	2607877500
PIAS wt_Polymer	6463922000	2605903000	3613941000	77676000	302560000	2138200600	157666100	6591449300	21951318000
PIAS CA_Dimer	373388000	546584600	366736100	14877000	0	168724400	3327600	854265600	2327903300
PIAS CA_Polymer	197192000	629931000	474260000	0	0	261650000	0	530511000	2093544000
Summary data for Fig 4C
	SUMO-SUMO branch point
	5	6	9	19	31	33	34	40
No PIAS_Dimer	8.70361	8.7493	8.44208			8.37362		9.14354
No PIAS_Polymer	8.78244	8.68152	7.81491			8.36121		9.21861
PIAS wt_Dimer	8.75892	8.65673	8.15532	7.68595		8.62717	6.12434	8.98387
PIAS wt_Polymer	9.8105	9.41596	9.55798	7.89029	8.48081	9.33005	8.19774	9.81898
PIAS CA_Dimer	8.57216	8.73766	8.56435	7.17252		8.22718	6.52213	8.93159
PIAS CA_Polymer	8.29489	8.79929	8.67602			8.41772		8.72469
Total (log10)	9.94051	9.72245	9.69372	8.14945	8.48081	9.53889	8.21039	10.0787
